# Supplementary material for: Comparison of the structural, electrochemical, and spectroscopic properties of two cryptates of trivalent uranium
Source: Dalton Trans. 2024 May 2;53(20):8657–61. doi: 10.1039/d4dt00521j (PMC11106807; doi:10.1039/d4dt00521j)
Supplement: DT-053-D4DT00521J-s002 [file DT-053-D4DT00521J-s002.cif]

# Electronic Supplementary Material (ESI) for Dalton Transactions.
# This journal is © The Royal Society of Chemistry 2024

####################################################################### 
# 
# This file contains crystal structure data downloaded from the 
# Cambridge Structural Database (CSD) hosted by the Cambridge 
# Crystallographic Data Centre (CCDC).
# 
# Full information about CCDC data access policies and citation 
# guidelines are available at http://www.ccdc.cam.ac.uk/access/V1 
# 
# Audit and citation data items may have been added by the CCDC. 
# Please retain this information to preserve the provenance of 
# this file and to allow appropriate attribution of the data. 
# 
#######################################################################

data_mo_mja_nk_11052021_2_0m
_database_code_depnum_ccdc_archive 'CCDC 2248985'
loop_
_audit_author_name
_audit_author_address
'Cassandra Ward'
;Wayne State University
United States of America
;
_audit_update_record             
;
2023-03-15 deposited with the CCDC.	2024-04-29 downloaded from the CCDC.
;
_audit_creation_date             2021-11-10
_audit_creation_method           
;
Olex2 1.5
(compiled 2021.10.07 svn.r9718050b for OlexSys, GUI svn.r6410)
;
_shelx_SHELXL_version_number     2019/1
_chemical_name_common            ?
_chemical_name_systematic        ?
_chemical_formula_moiety         'C20 H38 N4 O5 U, 3(I)'
_chemical_formula_sum            'C20 H38 I3 N4 O5 U'
_chemical_formula_weight         1033.27
_chemical_melting_point          ?
loop_
_atom_type_symbol
_atom_type_description
_atom_type_scat_dispersion_real
_atom_type_scat_dispersion_imag
_atom_type_scat_source
C C 0.0033 0.0016 'International Tables Vol C Tables 4.2.6.8 and 6.1.1.4'
H H 0.0000 0.0000 'International Tables Vol C Tables 4.2.6.8 and 6.1.1.4'
I I -0.4742 1.8119 'International Tables Vol C Tables 4.2.6.8 and 6.1.1.4'
N N 0.0061 0.0033 'International Tables Vol C Tables 4.2.6.8 and 6.1.1.4'
O O 0.0106 0.0060 'International Tables Vol C Tables 4.2.6.8 and 6.1.1.4'
U U -9.6767 9.6646 'International Tables Vol C Tables 4.2.6.8 and 6.1.1.4'

_shelx_space_group_comment       
;
The symmetry employed for this shelxl refinement is uniquely defined
by the following loop, which should always be used as a source of
symmetry information in preference to the above space-group names.
They are only intended as comments.
;
_space_group_crystal_system      orthorhombic
_space_group_IT_number           73
_space_group_name_H-M_alt        'I b c a'
_space_group_name_Hall           '-I 2b 2c'
loop_
_space_group_symop_operation_xyz
'x, y, z'
'-x+1/2, -y, z+1/2'
'-x, y+1/2, -z+1/2'
'x+1/2, -y+1/2, -z'
'x+1/2, y+1/2, z+1/2'
'-x+1, -y+1/2, z+1'
'-x+1/2, y+1, -z+1'
'x+1, -y+1, -z+1/2'
'-x, -y, -z'
'x-1/2, y, -z-1/2'
'x, -y-1/2, z-1/2'
'-x-1/2, y-1/2, z'
'-x+1/2, -y+1/2, -z+1/2'
'x, y+1/2, -z'
'x+1/2, -y, z'
'-x, y, z+1/2'

_cell_length_a                   13.9235(4)
_cell_length_b                   14.4448(3)
_cell_length_c                   30.0718(9)
_cell_angle_alpha                90
_cell_angle_beta                 90
_cell_angle_gamma                90
_cell_volume                     6048.1(3)
_cell_formula_units_Z            8
_cell_measurement_reflns_used    9950
_cell_measurement_temperature    100
_cell_measurement_theta_max      34.309
_cell_measurement_theta_min      2.442
_shelx_estimated_absorpt_T_max   0.728
_shelx_estimated_absorpt_T_min   0.485
_exptl_absorpt_coefficient_mu    8.463
_exptl_absorpt_correction_T_max  0.4972
_exptl_absorpt_correction_T_min  0.3892
_exptl_absorpt_correction_type   multi-scan
_exptl_absorpt_process_details   
;
SADABS-2016/2 (Bruker,2016/2) was used for absorption correction.
wR2(int) was 0.1114 before and 0.0678 after correction.
The Ratio of minimum to maximum transmission is 0.7828.
The \l/2 correction factor is Not present.
;
_exptl_absorpt_special_details   ?
_exptl_crystal_colour            red
_exptl_crystal_colour_primary    red
_exptl_crystal_density_diffrn    2.270
_exptl_crystal_density_meas      ?
_exptl_crystal_density_method    ?
_exptl_crystal_description       plate
_exptl_crystal_F_000             3816
_exptl_crystal_recrystallization_method 
'Vapour diffusion with acetonitrile, hexane, and ether.'
_exptl_crystal_size_max          0.1
_exptl_crystal_size_mid          0.04
_exptl_crystal_size_min          0.04
_exptl_transmission_factor_max   ?
_exptl_transmission_factor_min   ?
_diffrn_reflns_av_R_equivalents  0.0536
_diffrn_reflns_av_unetI/netI     0.0258
_diffrn_reflns_Laue_measured_fraction_full 0.999
_diffrn_reflns_Laue_measured_fraction_max 0.998
_diffrn_reflns_limit_h_max       17
_diffrn_reflns_limit_h_min       -17
_diffrn_reflns_limit_k_max       18
_diffrn_reflns_limit_k_min       -15
_diffrn_reflns_limit_l_max       38
_diffrn_reflns_limit_l_min       -38
_diffrn_reflns_number            37598
_diffrn_reflns_point_group_measured_fraction_full 0.999
_diffrn_reflns_point_group_measured_fraction_max 0.998
_diffrn_reflns_theta_full        25.242
_diffrn_reflns_theta_max         26.725
_diffrn_reflns_theta_min         2.442
_diffrn_ambient_temperature      100
_diffrn_detector                 'Photon III'
_diffrn_detector_area_resol_mean ?
_diffrn_detector_type            'CPAD area detector'
_diffrn_measured_fraction_theta_full 0.999
_diffrn_measured_fraction_theta_max 0.998
_diffrn_measurement_device       '\k--geometry diffractometer'
_diffrn_measurement_device_type  'Bruker D8 VENTURE'
_diffrn_measurement_method       '\f and \w scans'
_diffrn_radiation_collimation    '0.8 mm pinhole collimator'
_diffrn_radiation_monochromator  'multilayer mirror'
_diffrn_radiation_type           'Mo K\a'
_diffrn_radiation_wavelength     0.71073
_diffrn_source                   'microfocus sealed tube'
_diffrn_source_current           1.4
_diffrn_source_power             0.07
_diffrn_source_target            Mo
_diffrn_source_type              'Incoatec I\mS'
_diffrn_source_voltage           50.0
_diffrn_standards_number         0
_reflns_Friedel_coverage         0.000
_reflns_Friedel_fraction_full    .
_reflns_Friedel_fraction_max     .
_reflns_number_gt                2747
_reflns_number_total             3215
_reflns_special_details          
;
 Reflections were merged by SHELXL according to the crystal
 class for the calculation of statistics and refinement.
 
 _reflns_Friedel_fraction is defined as the number of unique
 Friedel pairs measured divided by the number that would be
 possible theoretically, ignoring centric projections and
 systematic absences.
;
_reflns_threshold_expression     'I > 2\s(I)'
_computing_cell_refinement       'SAINT V8.40B (?, 2016)'
_computing_data_collection       ?
_computing_data_reduction        'SAINT V8.40B (?, 2016)'
_computing_molecular_graphics    'Olex2 1.5 (Dolomanov et al., 2009)'
_computing_publication_material  'Olex2 1.5 (Dolomanov et al., 2009)'
_computing_structure_refinement  'XL  (Sheldrick, 2008)'
_computing_structure_solution    'SHELXT  (Sheldrick, 2015)'
_refine_diff_density_max         1.926
_refine_diff_density_min         -1.133
_refine_diff_density_rms         0.154
_refine_ls_extinction_coef       .
_refine_ls_extinction_method     none
_refine_ls_goodness_of_fit_ref   1.030
_refine_ls_hydrogen_treatment    constr
_refine_ls_matrix_type           full
_refine_ls_number_parameters     168
_refine_ls_number_reflns         3215
_refine_ls_number_restraints     90
_refine_ls_R_factor_all          0.0321
_refine_ls_R_factor_gt           0.0254
_refine_ls_restrained_S_all      1.030
_refine_ls_shift/su_max          0.001
_refine_ls_shift/su_mean         0.000
_refine_ls_structure_factor_coef Fsqd
_refine_ls_weighting_details     
'w=1/[\s^2^(Fo^2^)+(0.0293P)^2^+28.8178P] where P=(Fo^2^+2Fc^2^)/3'
_refine_ls_weighting_scheme      calc
_refine_ls_wR_factor_gt          0.0594
_refine_ls_wR_factor_ref         0.0635
_refine_special_details          ?
_olex2_refinement_description    
;
1. Fixed Uiso
 At 1.2 times of:
  All C(H,H) groups
 At 1.5 times of:
  All C(H,H,H) groups
2. Uiso/Uaniso restraints and constraints
All non-hydrogen atoms have similar U: within 2A with sigma of 0.001 and sigma
for terminal atoms of 0.002 within 2A
3. Others
 Sof(C9)=Sof(H9A)=Sof(H9B)=Sof(H9C)=1-FVAR(1)
 Sof(C2S)=Sof(H2SA)=Sof(H2SB)=Sof(H2SC)=FVAR(1)
 Fixed Sof: I3(0.5)
4.a Secondary CH2 refined with riding coordinates:
 C3(H3A,H3B), C7(H7A,H7B), C8(H8A,H8B), C1(H1A,H1B), C2(H2A,H2B), C4(H4A,H4B),
 C5(H5A,H5B), C6(H6A,H6B)
4.b Idealised Me refined as rotating group:
 C2S(H2SA,H2SB,H2SC), C9(H9A,H9B,H9C)
;
_atom_sites_solution_hydrogens   geom
_atom_sites_solution_primary     dual
_atom_sites_solution_secondary   ?
loop_
_atom_site_label
_atom_site_type_symbol
_atom_site_fract_x
_atom_site_fract_y
_atom_site_fract_z
_atom_site_U_iso_or_equiv
_atom_site_adp_type
_atom_site_occupancy
_atom_site_site_symmetry_order
_atom_site_calc_flag
_atom_site_refinement_flags_posn
_atom_site_refinement_flags_adp
_atom_site_refinement_flags_occupancy
_atom_site_disorder_assembly
_atom_site_disorder_group
U1 U 0.500000 0.250000 0.38367(2) 0.01293(7) Uani 1 2 d S T P . .
O3 O 0.500000 0.250000 0.46644(14) 0.0194(6) Uani 1 2 d S TU P . .
N1S N 0.4328(3) 0.1731(3) 0.31022(13) 0.0339(7) Uani 1 1 d . U . . .
C3 C 0.3156(3) 0.4129(3) 0.37024(14) 0.0200(5) Uani 1 1 d . U . . .
H3A H 0.297754 0.461881 0.348750 0.024 Uiso 1 1 calc R U . . .
H3B H 0.288868 0.429481 0.399694 0.024 Uiso 1 1 calc R U . . .
C7 C 0.5384(3) 0.4109(3) 0.46529(14) 0.0197(5) Uani 1 1 d . U . . .
H7A H 0.471855 0.432919 0.460586 0.024 Uiso 1 1 calc R U . . .
H7B H 0.573885 0.460113 0.481272 0.024 Uiso 1 1 calc R U . . .
C8 C 0.5361(3) 0.3250(3) 0.49374(13) 0.0202(5) Uani 1 1 d . U . . .
H8A H 0.601485 0.310269 0.504627 0.024 Uiso 1 1 calc R U . . .
H8B H 0.493728 0.334639 0.519758 0.024 Uiso 1 1 calc R U . . .
O1 O 0.4187(2) 0.4045(2) 0.37287(9) 0.0195(4) Uani 1 1 d . U . . .
O2 O 0.3205(2) 0.25350(19) 0.38374(10) 0.0206(5) Uani 1 1 d . U . . .
N1 N 0.5842(2) 0.3953(2) 0.42164(12) 0.0190(4) Uani 1 1 d . U . . .
C1 C 0.2675(3) 0.1687(3) 0.38821(15) 0.0215(6) Uani 1 1 d . U . . .
H1A H 0.273941 0.130298 0.361103 0.026 Uiso 1 1 calc R U . . .
H1B H 0.198566 0.181486 0.393422 0.026 Uiso 1 1 calc R U . . .
C1S C 0.4244(4) 0.1501(4) 0.27479(17) 0.0356(7) Uani 1 1 d . U . . .
C2 C 0.2766(3) 0.3217(3) 0.35540(15) 0.0207(5) Uani 1 1 d . U . . .
H2A H 0.205863 0.320188 0.358567 0.025 Uiso 1 1 calc R U . . .
H2B H 0.293229 0.309998 0.323881 0.025 Uiso 1 1 calc R U . . .
C4 C 0.4624(3) 0.4922(3) 0.38238(15) 0.0205(5) Uani 1 1 d . U . . .
H4A H 0.430369 0.521258 0.408245 0.025 Uiso 1 1 calc R U . . .
H4B H 0.455316 0.534025 0.356508 0.025 Uiso 1 1 calc R U . . .
C5 C 0.5685(3) 0.4773(3) 0.39250(15) 0.0202(5) Uani 1 1 d . U . . .
H5A H 0.603924 0.468567 0.364268 0.024 Uiso 1 1 calc R U . . .
H5B H 0.594516 0.533160 0.407317 0.024 Uiso 1 1 calc R U . . .
C2S C 0.4261(7) 0.0997(9) 0.2299(3) 0.0369(11) Uani 0.567(12) 1 d . U P A 1
H2SA H 0.479028 0.054955 0.229542 0.055 Uiso 0.567(12) 1 calc R U P A 1
H2SB H 0.435210 0.144777 0.205901 0.055 Uiso 0.567(12) 1 calc R U P A 1
H2SC H 0.365110 0.067038 0.225504 0.055 Uiso 0.567(12) 1 calc R U P A 1
I1 I 0.500000 0.250000 0.62046(2) 0.02075(10) Uani 1 2 d S T P . .
I2 I 0.250000 0.38189(3) 0.500000 0.02050(10) Uani 1 2 d S T P . .
I3 I 0.16855(5) 0.03766(6) 0.25659(3) 0.0533(3) Uani 0.5 1 d . . P B -1
C9 C 0.4048(9) 0.1518(11) 0.2271(4) 0.0366(11) Uani 0.433(12) 1 d . U P A 2
H9A H 0.384583 0.214155 0.218340 0.055 Uiso 0.433(12) 1 calc R U P A 2
H9B H 0.353475 0.107574 0.220250 0.055 Uiso 0.433(12) 1 calc R U P A 2
H9C H 0.463015 0.134715 0.210774 0.055 Uiso 0.433(12) 1 calc R U P A 2
C6 C 0.6889(3) 0.3793(3) 0.42757(14) 0.0193(6) Uani 1 1 d . U . . .
H6A H 0.699351 0.341231 0.454511 0.023 Uiso 1 1 calc R U . . .
H6B H 0.721411 0.439496 0.432108 0.023 Uiso 1 1 calc R U . . .

loop_
_atom_site_aniso_label
_atom_site_aniso_U_11
_atom_site_aniso_U_22
_atom_site_aniso_U_33
_atom_site_aniso_U_23
_atom_site_aniso_U_13
_atom_site_aniso_U_12
U1 0.01059(11) 0.01107(11) 0.01714(12) 0.000 0.000 0.00042(8)
O3 0.0182(12) 0.0193(13) 0.0207(13) 0.000 0.000 -0.0030(11)
N1S 0.0312(16) 0.0453(19) 0.0253(15) 0.0014(14) -0.0052(14) -0.0068(14)
C3 0.0151(10) 0.0177(10) 0.0274(10) 0.0047(9) -0.0008(9) 0.0021(9)
C7 0.0172(10) 0.0188(10) 0.0231(10) -0.0030(8) 0.0014(8) -0.0024(9)
C8 0.0185(11) 0.0199(11) 0.0220(11) -0.0023(8) 0.0005(8) -0.0030(9)
O1 0.0158(9) 0.0159(9) 0.0269(10) 0.0024(8) 0.0001(8) 0.0016(8)
O2 0.0138(9) 0.0194(10) 0.0287(11) 0.0078(9) -0.0029(8) -0.0003(8)
N1 0.0157(9) 0.0168(9) 0.0245(9) -0.0024(8) 0.0011(8) -0.0017(8)
C1 0.0140(12) 0.0203(13) 0.0301(13) 0.0076(11) -0.0032(11) -0.0008(10)
C1S 0.0327(16) 0.048(2) 0.0261(15) 0.0015(15) -0.0049(14) -0.0086(14)
C2 0.0148(10) 0.0190(10) 0.0281(11) 0.0068(9) -0.0018(9) 0.0010(9)
C4 0.0175(10) 0.0163(10) 0.0276(10) 0.0008(8) 0.0007(9) 0.0002(9)
C5 0.0174(10) 0.0166(10) 0.0266(10) -0.0005(9) 0.0009(9) -0.0011(9)
C2S 0.035(2) 0.049(2) 0.026(2) 0.000(2) -0.0043(19) -0.009(2)
I1 0.01405(19) 0.0169(2) 0.0313(2) 0.000 0.000 -0.00145(14)
I2 0.02018(18) 0.02075(19) 0.02056(19) 0.000 0.00178(15) 0.000
I3 0.0285(3) 0.0976(8) 0.0339(4) 0.0289(5) -0.0010(3) -0.0083(4)
C9 0.035(2) 0.049(2) 0.026(2) 0.001(2) -0.0051(19) -0.008(2)
C6 0.0150(11) 0.0176(11) 0.0254(12) -0.0033(10) 0.0008(10) -0.0017(10)

_geom_special_details            
;
 All esds (except the esd in the dihedral angle between two l.s. planes)
 are estimated using the full covariance matrix.  The cell esds are taken
 into account individually in the estimation of esds in distances, angles
 and torsion angles; correlations between esds in cell parameters are only
 used when they are defined by crystal symmetry.  An approximate (isotropic)
 treatment of cell esds is used for estimating esds involving l.s. planes.
;
loop_
_geom_bond_atom_site_label_1
_geom_bond_atom_site_label_2
_geom_bond_distance
_geom_bond_site_symmetry_2
_geom_bond_publ_flag
U1 O3 2.489(4) . ?
U1 N1S 2.644(4) 6_554 ?
U1 N1S 2.644(4) . ?
U1 O1 2.524(3) . ?
U1 O1 2.524(3) 6_554 ?
U1 O2 2.499(3) . ?
U1 O2 2.499(3) 6_554 ?
U1 N1 2.661(3) 6_554 ?
U1 N1 2.661(3) . ?
O3 C8 1.450(5) . ?
O3 C8 1.450(5) 6_554 ?
N1S C1S 1.122(6) . ?
C3 H3A 0.9900 . ?
C3 H3B 0.9900 . ?
C3 O1 1.443(5) . ?
C3 C2 1.493(6) . ?
C7 H7A 0.9900 . ?
C7 H7B 0.9900 . ?
C7 C8 1.507(6) . ?
C7 N1 1.477(5) . ?
C8 H8A 0.9900 . ?
C8 H8B 0.9900 . ?
O1 C4 1.434(5) . ?
O2 C1 1.437(5) . ?
O2 C2 1.439(5) . ?
N1 C5 1.490(5) . ?
N1 C6 1.486(5) . ?
C1 H1A 0.9900 . ?
C1 H1B 0.9900 . ?
C1 C6 1.500(6) 6_554 ?
C1S C2S 1.535(11) . ?
C1S C9 1.460(13) . ?
C2 H2A 0.9900 . ?
C2 H2B 0.9900 . ?
C4 H4A 0.9900 . ?
C4 H4B 0.9900 . ?
C4 C5 1.523(6) . ?
C5 H5A 0.9900 . ?
C5 H5B 0.9900 . ?
C2S H2SA 0.9800 . ?
C2S H2SB 0.9800 . ?
C2S H2SC 0.9800 . ?
C9 H9A 0.9800 . ?
C9 H9B 0.9800 . ?
C9 H9C 0.9800 . ?
C6 H6A 0.9900 . ?
C6 H6B 0.9900 . ?

loop_
_geom_angle_atom_site_label_1
_geom_angle_atom_site_label_2
_geom_angle_atom_site_label_3
_geom_angle
_geom_angle_site_symmetry_1
_geom_angle_site_symmetry_3
_geom_angle_publ_flag
O3 U1 N1S 146.66(9) . . ?
O3 U1 N1S 146.66(9) . 6_554 ?
O3 U1 O1 97.40(6) . . ?
O3 U1 O1 97.40(6) . 6_554 ?
O3 U1 O2 89.95(7) . 6_554 ?
O3 U1 O2 89.95(7) . . ?
O3 U1 N1 64.59(7) . 6_554 ?
O3 U1 N1 64.59(7) . . ?
N1S U1 N1S 66.68(18) . 6_554 ?
N1S U1 N1 82.59(12) . 6_554 ?
N1S U1 N1 147.77(12) 6_554 6_554 ?
N1S U1 N1 82.59(12) 6_554 . ?
N1S U1 N1 147.77(12) . . ?
O1 U1 N1S 96.04(12) . . ?
O1 U1 N1S 96.04(12) 6_554 6_554 ?
O1 U1 N1S 71.31(12) 6_554 . ?
O1 U1 N1S 71.31(12) . 6_554 ?
O1 U1 O1 165.21(13) . 6_554 ?
O1 U1 N1 123.71(10) . 6_554 ?
O1 U1 N1 63.61(10) 6_554 6_554 ?
O1 U1 N1 123.71(10) 6_554 . ?
O1 U1 N1 63.61(10) . . ?
O2 U1 N1S 110.26(11) 6_554 . ?
O2 U1 N1S 69.83(11) . . ?
O2 U1 N1S 69.83(11) 6_554 6_554 ?
O2 U1 N1S 110.25(11) . 6_554 ?
O2 U1 O1 62.20(9) 6_554 6_554 ?
O2 U1 O1 62.20(9) . . ?
O2 U1 O1 117.81(9) . 6_554 ?
O2 U1 O1 117.81(9) 6_554 . ?
O2 U1 O2 179.91(14) . 6_554 ?
O2 U1 N1 64.86(9) . 6_554 ?
O2 U1 N1 64.86(9) 6_554 . ?
O2 U1 N1 115.09(10) 6_554 6_554 ?
O2 U1 N1 115.09(10) . . ?
N1 U1 N1 129.18(15) 6_554 . ?
C8 O3 U1 124.5(2) . . ?
C8 O3 U1 124.5(2) 6_554 . ?
C8 O3 C8 111.0(4) . 6_554 ?
C1S N1S U1 162.6(4) . . ?
H3A C3 H3B 108.5 . . ?
O1 C3 H3A 110.2 . . ?
O1 C3 H3B 110.2 . . ?
O1 C3 C2 107.7(3) . . ?
C2 C3 H3A 110.2 . . ?
C2 C3 H3B 110.2 . . ?
H7A C7 H7B 107.8 . . ?
C8 C7 H7A 109.0 . . ?
C8 C7 H7B 109.0 . . ?
N1 C7 H7A 109.0 . . ?
N1 C7 H7B 109.0 . . ?
N1 C7 C8 112.8(3) . . ?
O3 C8 C7 107.5(3) . . ?
O3 C8 H8A 110.2 . . ?
O3 C8 H8B 110.2 . . ?
C7 C8 H8A 110.2 . . ?
C7 C8 H8B 110.2 . . ?
H8A C8 H8B 108.5 . . ?
C3 O1 U1 121.8(2) . . ?
C4 O1 U1 124.4(2) . . ?
C4 O1 C3 111.1(3) . . ?
C1 O2 U1 119.8(2) . . ?
C1 O2 C2 114.9(3) . . ?
C2 O2 U1 116.0(2) . . ?
C7 N1 U1 108.2(2) . . ?
C7 N1 C5 109.8(3) . . ?
C7 N1 C6 109.9(3) . . ?
C5 N1 U1 108.1(2) . . ?
C6 N1 U1 111.2(2) . . ?
C6 N1 C5 109.7(3) . . ?
O2 C1 H1A 110.7 . . ?
O2 C1 H1B 110.7 . . ?
O2 C1 C6 105.1(3) . 6_554 ?
H1A C1 H1B 108.8 . . ?
C6 C1 H1A 110.7 6_554 . ?
C6 C1 H1B 110.7 6_554 . ?
N1S C1S C2S 167.0(7) . . ?
N1S C1S C9 161.3(8) . . ?
C3 C2 H2A 110.6 . . ?
C3 C2 H2B 110.6 . . ?
O2 C2 C3 105.8(3) . . ?
O2 C2 H2A 110.6 . . ?
O2 C2 H2B 110.6 . . ?
H2A C2 H2B 108.7 . . ?
O1 C4 H4A 109.9 . . ?
O1 C4 H4B 109.9 . . ?
O1 C4 C5 109.1(3) . . ?
H4A C4 H4B 108.3 . . ?
C5 C4 H4A 109.9 . . ?
C5 C4 H4B 109.9 . . ?
N1 C5 C4 111.8(3) . . ?
N1 C5 H5A 109.3 . . ?
N1 C5 H5B 109.3 . . ?
C4 C5 H5A 109.3 . . ?
C4 C5 H5B 109.3 . . ?
H5A C5 H5B 107.9 . . ?
C1S C2S H2SA 109.5 . . ?
C1S C2S H2SB 109.5 . . ?
C1S C2S H2SC 109.5 . . ?
H2SA C2S H2SB 109.5 . . ?
H2SA C2S H2SC 109.5 . . ?
H2SB C2S H2SC 109.5 . . ?
C1S C9 H9A 109.5 . . ?
C1S C9 H9B 109.5 . . ?
C1S C9 H9C 109.5 . . ?
H9A C9 H9B 109.5 . . ?
H9A C9 H9C 109.5 . . ?
H9B C9 H9C 109.5 . . ?
N1 C6 C1 112.0(3) . 6_554 ?
N1 C6 H6A 109.2 . . ?
N1 C6 H6B 109.2 . . ?
C1 C6 H6A 109.2 6_554 . ?
C1 C6 H6B 109.2 6_554 . ?
H6A C6 H6B 107.9 . . ?

loop_
_geom_torsion_atom_site_label_1
_geom_torsion_atom_site_label_2
_geom_torsion_atom_site_label_3
_geom_torsion_atom_site_label_4
_geom_torsion
_geom_torsion_site_symmetry_1
_geom_torsion_site_symmetry_2
_geom_torsion_site_symmetry_3
_geom_torsion_site_symmetry_4
_geom_torsion_publ_flag
U1 O3 C8 C7 20.1(4) . . . . ?
U1 N1S C1S C2S 90(3) . . . . ?
U1 N1S C1S C9 -75(3) . . . . ?
U1 O1 C4 C5 9.0(5) . . . . ?
U1 O2 C1 C6 49.6(4) . . . 6_554 ?
U1 O2 C2 C3 -57.5(4) . . . . ?
U1 N1 C5 C4 54.1(4) . . . . ?
U1 N1 C6 C1 40.3(4) . . . 6_554 ?
C3 O1 C4 C5 170.6(3) . . . . ?
C7 N1 C5 C4 -63.6(4) . . . . ?
C7 N1 C6 C1 160.0(3) . . . 6_554 ?
C8 O3 C8 C7 -159.9(4) 6_554 . . . ?
C8 C7 N1 U1 52.3(4) . . . . ?
C8 C7 N1 C5 170.0(3) . . . . ?
C8 C7 N1 C6 -69.2(4) . . . . ?
O1 C3 C2 O2 49.5(4) . . . . ?
O1 C4 C5 N1 -42.7(5) . . . . ?
N1 C7 C8 O3 -48.3(4) . . . . ?
C1 O2 C2 C3 155.8(3) . . . . ?
C2 C3 O1 U1 -24.0(4) . . . . ?
C2 C3 O1 C4 173.9(3) . . . . ?
C2 O2 C1 C6 -165.1(3) . . . 6_554 ?
C5 N1 C6 C1 -79.2(4) . . . 6_554 ?
C6 N1 C5 C4 175.5(3) . . . . ?

_shelx_res_file                  
;
TITL mo_mja_nk_11052021_2_0m_a.res in Ibca
    mo_mja_nk_11052021_2_0m.res
    created by SHELXL-2019/1 at 08:51:34 on 10-Nov-2021
REM Old TITL mo_MJA_NK_11052021_2_0m in Ibca
REM SHELXT solution in Ibca: R1 0.303, Rweak 0.003, Alpha 0.029
REM <I/s> 0.250 for 324 systematic absences, Orientation as input
REM Formula found by SHELXT: C22 N4 O5 I2 U
CELL 0.71073 13.9235 14.4448 30.0718 90 90 90
ZERR 8 0.0004 0.0003 0.0009 0 0 0
LATT 2
SYMM 0.5-X,-Y,0.5+Z
SYMM -X,0.5+Y,0.5-Z
SYMM 0.5+X,0.5-Y,-Z
SFAC C H I N O U
UNIT 160 304 24 32 40 8
SIMU 0.001 0.002 2

L.S. 10
PLAN  20
SIZE 0.04 0.04 0.1
TEMP -173.15
CONF
BOND
list 4
MORE -1
BOND $H
fmap 2
acta
SHEL 999 0.79
REM <olex2.extras>
REM <HklSrc "%.\\mo_MJA_NK_11052021_2_0m.hkl">
REM </olex2.extras>

WGHT    0.029300   28.817799
FVAR       0.06793   0.56721
U1    6    0.500000    0.250000    0.383673    10.50000    0.01059    0.01107 =
         0.01714    0.00000    0.00000    0.00042
O3    5    0.500000    0.250000    0.466436    10.50000    0.01816    0.01930 =
         0.02066    0.00000    0.00000   -0.00302
N1S   4    0.432766    0.173068    0.310223    11.00000    0.03120    0.04528 =
         0.02527    0.00141   -0.00520   -0.00680
C3    1    0.315561    0.412881    0.370241    11.00000    0.01509    0.01767 =
         0.02737    0.00473   -0.00084    0.00211
AFIX  23
H3A   2    0.297754    0.461881    0.348750    11.00000   -1.20000
H3B   2    0.288868    0.429481    0.399694    11.00000   -1.20000
AFIX   0
C7    1    0.538416    0.410900    0.465294    11.00000    0.01718    0.01880 =
         0.02311   -0.00296    0.00144   -0.00242
AFIX  23
H7A   2    0.471855    0.432919    0.460586    11.00000   -1.20000
H7B   2    0.573885    0.460113    0.481272    11.00000   -1.20000
AFIX   0
C8    1    0.536147    0.325015    0.493745    11.00000    0.01854    0.01989 =
         0.02202   -0.00231    0.00055   -0.00295
AFIX  23
H8A   2    0.601485    0.310269    0.504627    11.00000   -1.20000
H8B   2    0.493728    0.334639    0.519758    11.00000   -1.20000
AFIX   0
O1    5    0.418680    0.404508    0.372868    11.00000    0.01577    0.01591 =
         0.02691    0.00242    0.00008    0.00164
O2    5    0.320549    0.253498    0.383739    11.00000    0.01375    0.01939 =
         0.02867    0.00776   -0.00294   -0.00032
N1    4    0.584182    0.395277    0.421641    11.00000    0.01575    0.01677 =
         0.02454   -0.00243    0.00106   -0.00167
C1    1    0.267506    0.168692    0.388210    11.00000    0.01401    0.02029 =
         0.03014    0.00762   -0.00322   -0.00084
AFIX  23
H1A   2    0.273941    0.130298    0.361103    11.00000   -1.20000
H1B   2    0.198566    0.181486    0.393422    11.00000   -1.20000
AFIX   0
C1S   1    0.424430    0.150150    0.274792    11.00000    0.03271    0.04795 =
         0.02607    0.00151   -0.00488   -0.00864
C2    1    0.276620    0.321654    0.355398    11.00000    0.01482    0.01901 =
         0.02812    0.00681   -0.00184    0.00096
AFIX  23
H2A   2    0.205863    0.320188    0.358567    11.00000   -1.20000
H2B   2    0.293229    0.309998    0.323881    11.00000   -1.20000
AFIX   0
C4    1    0.462410    0.492202    0.382382    11.00000    0.01748    0.01626 =
         0.02761    0.00083    0.00065    0.00025
AFIX  23
H4A   2    0.430369    0.521258    0.408245    11.00000   -1.20000
H4B   2    0.455316    0.534025    0.356508    11.00000   -1.20000
AFIX   0
C5    1    0.568504    0.477327    0.392502    11.00000    0.01742    0.01661 =
         0.02659   -0.00054    0.00090   -0.00110
AFIX  23
H5A   2    0.603924    0.468567    0.364268    11.00000   -1.20000
H5B   2    0.594516    0.533160    0.407317    11.00000   -1.20000
AFIX   0
PART 1
C2S   1    0.426095    0.099665    0.229874    21.00000    0.03544    0.04908 =
         0.02613    0.00025   -0.00428   -0.00863
AFIX 137
H2SA  2    0.479028    0.054955    0.229542    21.00000   -1.50000
H2SB  2    0.435210    0.144777    0.205901    21.00000   -1.50000
H2SC  2    0.365110    0.067038    0.225504    21.00000   -1.50000
AFIX   0
PART 0
I1    3    0.500000    0.250000    0.620458    10.50000    0.01405    0.01687 =
         0.03134    0.00000    0.00000   -0.00145

I2    3    0.250000    0.381885    0.500000    10.50000    0.02018    0.02075 =
         0.02056    0.00000    0.00178    0.00000
PART -1
I3    3    0.168552    0.037656    0.256594    10.50000    0.02852    0.09764 =
         0.03388    0.02890   -0.00098   -0.00832
PART 2
C9    1    0.404760    0.151783    0.227123   -21.00000    0.03456    0.04916 =
         0.02610    0.00121   -0.00508   -0.00796
AFIX 137
H9A   2    0.384583    0.214155    0.218340   -21.00000   -1.50000
H9B   2    0.353475    0.107574    0.220250   -21.00000   -1.50000
H9C   2    0.463015    0.134715    0.210774   -21.00000   -1.50000
AFIX   0
PART 0
C6    1    0.688856    0.379303    0.427571    11.00000    0.01501    0.01761 =
         0.02538   -0.00330    0.00081   -0.00167
AFIX  23
H6A   2    0.699351    0.341231    0.454511    11.00000   -1.20000
H6B   2    0.721411    0.439496    0.432108    11.00000   -1.20000
AFIX   0
HKLF 4


REM  mo_mja_nk_11052021_2_0m_a.res in Ibca
REM wR2 = 0.0635, GooF = S = 1.030, Restrained GooF = 1.030 for all data
REM R1 = 0.0254 for 2747 Fo > 4sig(Fo) and 0.0321 for all 3215 data
REM 168 parameters refined using 90 restraints

END

WGHT      0.0293     28.8380

REM Highest difference peak  1.926,  deepest hole -1.133,  1-sigma level  0.154
Q1    1   0.5000  0.2500  0.6448  10.50000  0.05    1.93
Q2    1   0.5000  0.2500  0.3541  10.50000  0.05    1.62
Q3    1   0.1983  0.0000  0.2500  10.50000  0.05    1.10
Q4    1   0.5080  0.4968  0.3872  11.00000  0.05    0.91
Q5    1   0.5000  0.2500  0.4201  10.50000  0.05    0.90
Q6    1   0.3262  0.0000  0.2500  10.50000  0.05    0.86
Q7    1   0.2518  0.1155  0.2612  11.00000  0.05    0.80
Q8    1   0.7500  0.3677  0.5000  10.50000  0.05    0.70
Q9    1   0.5000  0.2500  0.5814  10.50000  0.05    0.65
Q10   1   0.2456  0.1178  0.2407  11.00000  0.05    0.65
Q11   1   0.4024  0.1861  0.2760  11.00000  0.05    0.58
Q12   1   0.5335  0.3713  0.4797  11.00000  0.05    0.51
Q13   1   0.4416  0.1175  0.2763  11.00000  0.05    0.48
Q14   1   0.4549  0.1941  0.3274  11.00000  0.05    0.46
Q15   1   0.7000  0.3702  0.4037  11.00000  0.05    0.46
Q16   1   0.2877  0.3732  0.3640  11.00000  0.05    0.45
Q17   1   0.5749  0.1781  0.1853  11.00000  0.05    0.43
Q18   1   0.5000  0.2500  0.5336  10.50000  0.05    0.43
Q19   1   0.4848  0.1992  0.4068  11.00000  0.05    0.42
Q20   1   0.3277  0.0659  0.2501  11.00000  0.05    0.41
;
_shelx_res_checksum              5360
_olex2_exptl_crystal_mounting_method 
'The crystal was mounted on a MicroMount (MiTeGen) with paratone oil (Parabar 10312, Hampton Research).'
_olex2_submission_special_instructions 'No special instructions were received'
####################################################################### 
# 
# This file contains crystal structure data downloaded from the 
# Cambridge Structural Database (CSD) hosted by the Cambridge 
# Crystallographic Data Centre (CCDC).
# 
# Full information about CCDC data access policies and citation 
# guidelines are available at http://www.ccdc.cam.ac.uk/access/V1 
# 
# Audit and citation data items may have been added by the CCDC. 
# Please retain this information to preserve the provenance of 
# this file and to allow appropriate attribution of the data. 
# 
#######################################################################

data_mo_mja_nk_11052021_0m
_database_code_depnum_ccdc_archive 'CCDC 2248986'
loop_
_audit_author_name
_audit_author_address
'Cassandra Ward'
;Wayne State University
United States of America
;
_audit_update_record             
;
2023-03-15 deposited with the CCDC.	2024-04-29 downloaded from the CCDC.
;
# start Validation Reply Form
_vrf_PLAT973_mo_mja_nk_11052021_0m 
;
PROBLEM: Check Calcd Positive Resid. Density on      U1       1.61 eA-3  
RESPONSE: This is due to absorption despite using a small 
crystal and adjusting the mu*r value.
;
# end Validation Reply Form
_audit_creation_date             2021-11-10
_audit_creation_method           
;
Olex2 1.5
(compiled 2021.10.07 svn.r9718050b for OlexSys, GUI svn.r6410)
;
_shelx_SHELXL_version_number     2019/1
_chemical_name_common            ?
_chemical_name_systematic        ?
_chemical_formula_moiety         'C22 H46 N4 O7 U, 3(I)'
_chemical_formula_sum            'C22 H46 I3 N4 O7 U'
_chemical_formula_weight         1097.36
_chemical_melting_point          ?
loop_
_atom_type_symbol
_atom_type_description
_atom_type_scat_dispersion_real
_atom_type_scat_dispersion_imag
_atom_type_scat_source
C C 0.0033 0.0016 'International Tables Vol C Tables 4.2.6.8 and 6.1.1.4'
H H 0.0000 0.0000 'International Tables Vol C Tables 4.2.6.8 and 6.1.1.4'
I I -0.4742 1.8119 'International Tables Vol C Tables 4.2.6.8 and 6.1.1.4'
N N 0.0061 0.0033 'International Tables Vol C Tables 4.2.6.8 and 6.1.1.4'
O O 0.0106 0.0060 'International Tables Vol C Tables 4.2.6.8 and 6.1.1.4'
U U -9.6767 9.6646 'International Tables Vol C Tables 4.2.6.8 and 6.1.1.4'

_shelx_space_group_comment       
;
The symmetry employed for this shelxl refinement is uniquely defined
by the following loop, which should always be used as a source of
symmetry information in preference to the above space-group names.
They are only intended as comments.
;
_space_group_crystal_system      orthorhombic
_space_group_IT_number           73
_space_group_name_H-M_alt        'I b c a'
_space_group_name_Hall           '-I 2b 2c'
loop_
_space_group_symop_operation_xyz
'x, y, z'
'-x+1/2, -y, z+1/2'
'-x, y+1/2, -z+1/2'
'x+1/2, -y+1/2, -z'
'x+1/2, y+1/2, z+1/2'
'-x+1, -y+1/2, z+1'
'-x+1/2, y+1, -z+1'
'x+1, -y+1, -z+1/2'
'-x, -y, -z'
'x-1/2, y, -z-1/2'
'x, -y-1/2, z-1/2'
'-x-1/2, y-1/2, z'
'-x+1/2, -y+1/2, -z+1/2'
'x, y+1/2, -z'
'x+1/2, -y, z'
'-x, y, z+1/2'

_cell_length_a                   14.2159(5)
_cell_length_b                   14.8269(5)
_cell_length_c                   31.2033(11)
_cell_angle_alpha                90
_cell_angle_beta                 90
_cell_angle_gamma                90
_cell_volume                     6577.0(4)
_cell_formula_units_Z            8
_cell_measurement_reflns_used    9997
_cell_measurement_temperature    100.00
_cell_measurement_theta_max      30.477
_cell_measurement_theta_min      2.376
_shelx_estimated_absorpt_T_max   0.652
_shelx_estimated_absorpt_T_min   0.652
_exptl_absorpt_coefficient_mu    7.794
_exptl_absorpt_correction_T_max  0.4935
_exptl_absorpt_correction_T_min  0.4108
_exptl_absorpt_correction_type   multi-scan
_exptl_absorpt_process_details   
;
SADABS-2016/2 (Bruker,2016/2) was used for absorption correction.
wR2(int) was 0.1285 before and 0.0693 after correction.
The Ratio of minimum to maximum transmission is 0.8324.
The \l/2 correction factor is Not present.
;
_exptl_absorpt_special_details   ?
_exptl_crystal_colour            red
_exptl_crystal_colour_primary    red
_exptl_crystal_density_diffrn    2.216
_exptl_crystal_density_meas      ?
_exptl_crystal_density_method    ?
_exptl_crystal_description       block
_exptl_crystal_F_000             4104
_exptl_crystal_recrystallization_method 
'Vapour diffusion in dimethylformamide and ether'
_exptl_crystal_size_max          0.06
_exptl_crystal_size_mid          0.06
_exptl_crystal_size_min          0.06
_exptl_transmission_factor_max   ?
_exptl_transmission_factor_min   ?
_diffrn_reflns_av_R_equivalents  0.0474
_diffrn_reflns_av_unetI/netI     0.0233
_diffrn_reflns_Laue_measured_fraction_full 0.998
_diffrn_reflns_Laue_measured_fraction_max 0.998
_diffrn_reflns_limit_h_max       17
_diffrn_reflns_limit_h_min       -15
_diffrn_reflns_limit_k_max       18
_diffrn_reflns_limit_k_min       -18
_diffrn_reflns_limit_l_max       38
_diffrn_reflns_limit_l_min       -38
_diffrn_reflns_number            38026
_diffrn_reflns_point_group_measured_fraction_full 0.998
_diffrn_reflns_point_group_measured_fraction_max 0.998
_diffrn_reflns_theta_full        25.242
_diffrn_reflns_theta_max         26.020
_diffrn_reflns_theta_min         2.376
_diffrn_ambient_temperature      100.00
_diffrn_detector                 'Photon III'
_diffrn_detector_area_resol_mean ?
_diffrn_detector_type            'CPAD area detector'
_diffrn_measured_fraction_theta_full 0.998
_diffrn_measured_fraction_theta_max 0.998
_diffrn_measurement_device       '\k--geometry diffractometer'
_diffrn_measurement_device_type  'Bruker D8 VENTURE'
_diffrn_measurement_method       '\f and \w scans'
_diffrn_radiation_collimation    '0.8 mm pinhole collimator'
_diffrn_radiation_monochromator  'multilayer mirror'
_diffrn_radiation_type           'Mo K\a'
_diffrn_radiation_wavelength     0.71073
_diffrn_source                   'microfocus sealed tube'
_diffrn_source_current           1.4
_diffrn_source_power             0.07
_diffrn_source_target            Mo
_diffrn_source_type              'Incoatec I\mS'
_diffrn_source_voltage           50.0
_reflns_Friedel_coverage         0.000
_reflns_Friedel_fraction_full    .
_reflns_Friedel_fraction_max     .
_reflns_number_gt                3040
_reflns_number_total             3240
_reflns_special_details          
;
 Reflections were merged by SHELXL according to the crystal
 class for the calculation of statistics and refinement.
 
 _reflns_Friedel_fraction is defined as the number of unique
 Friedel pairs measured divided by the number that would be
 possible theoretically, ignoring centric projections and
 systematic absences.
;
_reflns_threshold_expression     'I > 2\s(I)'
_computing_cell_refinement       'SAINT V8.40B (?, 2016)'
_computing_data_collection       ?
_computing_data_reduction        'SAINT V8.40B (?, 2016)'
_computing_molecular_graphics    'Olex2 1.5 (Dolomanov et al., 2009)'
_computing_publication_material  'Olex2 1.5 (Dolomanov et al., 2009)'
_computing_structure_refinement  'XL  (Sheldrick, 2008)'
_computing_structure_solution    'SHELXT  (Sheldrick, 2015)'
_refine_diff_density_max         1.831
_refine_diff_density_min         -1.318
_refine_diff_density_rms         0.142
_refine_ls_extinction_coef       .
_refine_ls_extinction_method     none
_refine_ls_goodness_of_fit_ref   1.031
_refine_ls_hydrogen_treatment    constr
_refine_ls_matrix_type           full
_refine_ls_number_parameters     172
_refine_ls_number_reflns         3240
_refine_ls_number_restraints     0
_refine_ls_R_factor_all          0.0273
_refine_ls_R_factor_gt           0.0252
_refine_ls_restrained_S_all      1.031
_refine_ls_shift/su_max          0.001
_refine_ls_shift/su_mean         0.000
_refine_ls_structure_factor_coef Fsqd
_refine_ls_weighting_details     
'w=1/[\s^2^(Fo^2^)+(0.0356P)^2^+37.2613P] where P=(Fo^2^+2Fc^2^)/3'
_refine_ls_weighting_scheme      calc
_refine_ls_wR_factor_gt          0.0653
_refine_ls_wR_factor_ref         0.0668
_refine_special_details          ?
_olex2_refinement_description    
;
1. Fixed Uiso
 At 1.2 times of:
  All C(H) groups, All C(H,H) groups
 At 1.5 times of:
  All C(H,H,H) groups
2.a Secondary CH2 refined with riding coordinates:
 C8(H8A,H8B), C2(H2A,H2B), C4(H4A,H4B), C7(H7A,H7B), C6(H6A,H6B), C3(H3A,H3B),
 C1(H1A,H1B), C5(H5A,H5B)
2.b Aromatic/amide H refined with riding coordinates:
 C1S(H1S)
2.c Idealised Me refined as rotating group:
 C3S(H3SA,H3SB,H3SC), C2S(H2SA,H2SB,H2SC)
;
_atom_sites_solution_hydrogens   geom
_atom_sites_solution_primary     dual
_atom_sites_solution_secondary   ?
loop_
_atom_site_label
_atom_site_type_symbol
_atom_site_fract_x
_atom_site_fract_y
_atom_site_fract_z
_atom_site_U_iso_or_equiv
_atom_site_adp_type
_atom_site_occupancy
_atom_site_site_symmetry_order
_atom_site_calc_flag
_atom_site_refinement_flags_posn
_atom_site_refinement_flags_adp
_atom_site_refinement_flags_occupancy
_atom_site_disorder_assembly
_atom_site_disorder_group
U1 U 0.500000 0.250000 0.61257(2) 0.01274(8) Uani 1 2 d S T P . .
I1 I 0.500000 -0.250000 0.61324(2) 0.01851(10) Uani 1 2 d S T P . .
I2 I 0.750000 0.10922(3) 0.500000 0.02773(11) Uani 1 2 d S T P . .
O2 O 0.57841(19) 0.09543(17) 0.62401(9) 0.0197(6) Uani 1 1 d . . . . .
O3 O 0.500000 0.250000 0.53221(12) 0.0194(8) Uani 1 2 d S T P . .
O1S O 0.5710(2) 0.31557(19) 0.67780(8) 0.0227(6) Uani 1 1 d . . . . .
O1 O 0.3217(2) 0.25854(17) 0.60931(9) 0.0199(6) Uani 1 1 d . . . . .
N1 N 0.4157(2) 0.1083(2) 0.57535(10) 0.0186(7) Uani 1 1 d . . . . .
N1S N 0.5643(3) 0.3439(2) 0.74917(10) 0.0202(7) Uani 1 1 d . . . . .
C1S C 0.5380(3) 0.3564(3) 0.70959(12) 0.0203(8) Uani 1 1 d . . . . .
H1S H 0.490112 0.399726 0.704452 0.024 Uiso 1 1 calc R U . . .
C8 C 0.4626(3) 0.1781(3) 0.50597(12) 0.0247(9) Uani 1 1 d . . . . .
H8A H 0.502926 0.168774 0.480493 0.030 Uiso 1 1 calc R U . . .
H8B H 0.398387 0.193588 0.496092 0.030 Uiso 1 1 calc R U . . .
C2 C 0.3122(3) 0.1241(3) 0.56990(14) 0.0248(9) Uani 1 1 d . . . . .
H2A H 0.279773 0.065368 0.566874 0.030 Uiso 1 1 calc R U . . .
H2B H 0.301318 0.159102 0.543341 0.030 Uiso 1 1 calc R U . . .
C4 C 0.5339(4) 0.0111(3) 0.61225(14) 0.0249(9) Uani 1 1 d . . . . .
H4A H 0.540272 -0.032881 0.635923 0.030 Uiso 1 1 calc R U . . .
H4B H 0.564817 -0.014264 0.586512 0.030 Uiso 1 1 calc R U . . .
C7 C 0.4601(3) 0.0940(3) 0.53277(12) 0.0221(8) Uani 1 1 d . . . . .
H7A H 0.424839 0.046683 0.517161 0.027 Uiso 1 1 calc R U . . .
H7B H 0.525212 0.071964 0.536987 0.027 Uiso 1 1 calc R U . . .
C6 C 0.7203(3) 0.1756(3) 0.63704(12) 0.0234(9) Uani 1 1 d . . . . .
H6A H 0.705530 0.189322 0.667357 0.028 Uiso 1 1 calc R U . . .
H6B H 0.789508 0.175370 0.633474 0.028 Uiso 1 1 calc R U . . .
C3 C 0.4311(3) 0.0281(3) 0.60309(14) 0.0236(9) Uani 1 1 d . . . . .
H3A H 0.404085 -0.025731 0.588874 0.028 Uiso 1 1 calc R U . . .
H3B H 0.397401 0.036849 0.630536 0.028 Uiso 1 1 calc R U . . .
C1 C 0.2714(3) 0.1744(3) 0.60735(14) 0.0250(9) Uani 1 1 d . . . . .
H1A H 0.203292 0.185152 0.603032 0.030 Uiso 1 1 calc R U . . .
H1B H 0.280077 0.139734 0.634183 0.030 Uiso 1 1 calc R U . . .
C5 C 0.6799(3) 0.0862(3) 0.62457(14) 0.0239(9) Uani 1 1 d . . . . .
H5A H 0.703038 0.068232 0.595883 0.029 Uiso 1 1 calc R U . . .
H5B H 0.698850 0.039350 0.645480 0.029 Uiso 1 1 calc R U . . .
C3S C 0.5315(3) 0.4012(3) 0.78391(13) 0.0267(9) Uani 1 1 d . . . . .
H3SA H 0.475325 0.434201 0.774670 0.040 Uiso 1 1 calc R U . . .
H3SB H 0.581051 0.444219 0.791628 0.040 Uiso 1 1 calc R U . . .
H3SC H 0.516091 0.363866 0.808853 0.040 Uiso 1 1 calc R U . . .
C2S C 0.6374(3) 0.2790(3) 0.76007(14) 0.0272(9) Uani 1 1 d . . . . .
H2SA H 0.641947 0.233534 0.737383 0.041 Uiso 1 1 calc R U . . .
H2SB H 0.621597 0.249563 0.787247 0.041 Uiso 1 1 calc R U . . .
H2SC H 0.697751 0.310353 0.762910 0.041 Uiso 1 1 calc R U . . .
I3 I 0.71714(4) 0.000000 0.750000 0.03956(13) Uani 1 2 d S T P . .

loop_
_atom_site_aniso_label
_atom_site_aniso_U_11
_atom_site_aniso_U_22
_atom_site_aniso_U_33
_atom_site_aniso_U_23
_atom_site_aniso_U_13
_atom_site_aniso_U_12
U1 0.01529(13) 0.01098(12) 0.01196(11) 0.000 0.000 0.00065(6)
I1 0.0199(2) 0.0200(2) 0.01565(19) 0.000 0.000 -0.00198(12)
I2 0.0339(2) 0.0271(2) 0.0222(2) 0.000 0.00181(15) 0.000
O2 0.0226(15) 0.0137(13) 0.0228(13) 0.0007(11) 0.0029(11) 0.0027(11)
O3 0.026(2) 0.0162(19) 0.0158(19) 0.000 0.000 -0.0022(14)
O1S 0.0256(16) 0.0242(14) 0.0184(13) -0.0066(11) -0.0028(11) -0.0003(12)
O1 0.0168(15) 0.0204(14) 0.0224(15) -0.0021(10) -0.0006(11) 0.0006(11)
N1 0.0201(17) 0.0158(15) 0.0200(16) -0.0013(13) 0.0009(13) -0.0004(13)
N1S 0.0241(19) 0.0174(16) 0.0190(17) -0.0026(12) -0.0009(13) 0.0008(14)
C1S 0.023(2) 0.0156(18) 0.022(2) -0.0035(15) 0.0000(16) -0.0012(15)
C8 0.032(2) 0.027(2) 0.0156(19) -0.0063(16) -0.0006(17) -0.0054(19)
C2 0.020(2) 0.024(2) 0.031(2) -0.0016(17) -0.0008(17) -0.0053(16)
C4 0.033(3) 0.0129(19) 0.028(2) 0.0003(15) 0.0065(19) 0.0021(17)
C7 0.027(2) 0.020(2) 0.0186(19) -0.0071(15) 0.0016(16) -0.0019(16)
C6 0.023(2) 0.026(2) 0.021(2) 0.0039(16) 0.0000(16) 0.0058(18)
C3 0.030(2) 0.0134(18) 0.027(2) -0.0014(16) 0.0027(18) -0.0040(17)
C1 0.018(2) 0.022(2) 0.034(2) -0.0022(18) 0.0014(17) -0.0057(17)
C5 0.022(2) 0.023(2) 0.027(2) 0.0038(17) 0.0037(17) 0.0088(17)
C3S 0.032(2) 0.028(2) 0.020(2) -0.0007(17) 0.0015(18) 0.0031(19)
C2S 0.030(2) 0.024(2) 0.028(2) -0.0019(18) -0.0073(18) 0.0048(19)
I3 0.0261(3) 0.0284(2) 0.0642(3) 0.0132(2) 0.000 0.000

_geom_special_details            
;
 All esds (except the esd in the dihedral angle between two l.s. planes)
 are estimated using the full covariance matrix.  The cell esds are taken
 into account individually in the estimation of esds in distances, angles
 and torsion angles; correlations between esds in cell parameters are only
 used when they are defined by crystal symmetry.  An approximate (isotropic)
 treatment of cell esds is used for estimating esds involving l.s. planes.
;
loop_
_geom_bond_atom_site_label_1
_geom_bond_atom_site_label_2
_geom_bond_distance
_geom_bond_site_symmetry_2
_geom_bond_publ_flag
U1 O2 2.573(3) . ?
U1 O2 2.573(3) 6_554 ?
U1 O3 2.507(4) . ?
U1 O1S 2.471(3) 6_554 ?
U1 O1S 2.471(3) . ?
U1 O1 2.540(3) . ?
U1 O1 2.540(3) 6_554 ?
U1 N1 2.683(3) . ?
U1 N1 2.683(3) 6_554 ?
O2 C4 1.448(5) . ?
O2 C5 1.449(5) . ?
O3 C8 1.446(5) . ?
O3 C8 1.446(5) 6_554 ?
O1S C1S 1.253(5) . ?
O1 C6 1.434(5) 6_554 ?
O1 C1 1.440(5) . ?
N1 C2 1.499(5) . ?
N1 C7 1.487(5) . ?
N1 C3 1.488(5) . ?
N1S C1S 1.303(5) . ?
N1S C3S 1.454(5) . ?
N1S C2S 1.456(5) . ?
C1S H1S 0.9500 . ?
C8 H8A 0.9900 . ?
C8 H8B 0.9900 . ?
C8 C7 1.502(6) . ?
C2 H2A 0.9900 . ?
C2 H2B 0.9900 . ?
C2 C1 1.503(6) . ?
C4 H4A 0.9900 . ?
C4 H4B 0.9900 . ?
C4 C3 1.510(7) . ?
C7 H7A 0.9900 . ?
C7 H7B 0.9900 . ?
C6 H6A 0.9900 . ?
C6 H6B 0.9900 . ?
C6 C5 1.497(6) . ?
C3 H3A 0.9900 . ?
C3 H3B 0.9900 . ?
C1 H1A 0.9900 . ?
C1 H1B 0.9900 . ?
C5 H5A 0.9900 . ?
C5 H5B 0.9900 . ?
C3S H3SA 0.9800 . ?
C3S H3SB 0.9800 . ?
C3S H3SC 0.9800 . ?
C2S H2SA 0.9800 . ?
C2S H2SB 0.9800 . ?
C2S H2SC 0.9800 . ?

loop_
_geom_angle_atom_site_label_1
_geom_angle_atom_site_label_2
_geom_angle_atom_site_label_3
_geom_angle
_geom_angle_site_symmetry_1
_geom_angle_site_symmetry_3
_geom_angle_publ_flag
O2 U1 O2 164.05(12) 6_554 . ?
O2 U1 N1 124.32(9) 6_554 . ?
O2 U1 N1 124.32(9) . 6_554 ?
O2 U1 N1 63.66(9) 6_554 6_554 ?
O2 U1 N1 63.66(9) . . ?
O3 U1 O2 97.98(6) . . ?
O3 U1 O2 97.97(6) . 6_554 ?
O3 U1 O1 87.71(6) . . ?
O3 U1 O1 87.71(6) . 6_554 ?
O3 U1 N1 64.36(7) . . ?
O3 U1 N1 64.36(7) . 6_554 ?
O1S U1 O2 73.28(9) . 6_554 ?
O1S U1 O2 73.28(9) 6_554 . ?
O1S U1 O2 93.39(9) 6_554 6_554 ?
O1S U1 O2 93.39(9) . . ?
O1S U1 O3 145.46(7) . . ?
O1S U1 O3 145.46(7) 6_554 . ?
O1S U1 O1S 69.08(13) . 6_554 ?
O1S U1 O1 114.89(9) 6_554 6_554 ?
O1S U1 O1 69.21(9) 6_554 . ?
O1S U1 O1 114.89(9) . . ?
O1S U1 O1 69.21(9) . 6_554 ?
O1S U1 N1 82.30(10) 6_554 . ?
O1S U1 N1 147.88(9) . . ?
O1S U1 N1 82.30(10) . 6_554 ?
O1S U1 N1 147.88(9) 6_554 6_554 ?
O1 U1 O2 118.83(9) . . ?
O1 U1 O2 61.89(8) . 6_554 ?
O1 U1 O2 61.89(8) 6_554 . ?
O1 U1 O2 118.83(9) 6_554 6_554 ?
O1 U1 O1 175.42(12) 6_554 . ?
O1 U1 N1 112.93(9) . 6_554 ?
O1 U1 N1 112.93(9) 6_554 . ?
O1 U1 N1 64.90(9) 6_554 6_554 ?
O1 U1 N1 64.90(9) . . ?
N1 U1 N1 128.72(14) . 6_554 ?
C4 O2 U1 123.0(3) . . ?
C4 O2 C5 110.9(3) . . ?
C5 O2 U1 121.2(2) . . ?
C8 O3 U1 124.5(2) 6_554 . ?
C8 O3 U1 124.5(2) . . ?
C8 O3 C8 111.0(4) . 6_554 ?
C1S O1S U1 133.6(3) . . ?
C6 O1 U1 115.2(2) 6_554 . ?
C6 O1 C1 114.1(3) 6_554 . ?
C1 O1 U1 117.0(2) . . ?
C2 N1 U1 111.4(2) . . ?
C7 N1 U1 108.0(2) . . ?
C7 N1 C2 109.8(3) . . ?
C7 N1 C3 110.0(3) . . ?
C3 N1 U1 108.0(2) . . ?
C3 N1 C2 109.6(3) . . ?
C1S N1S C3S 122.1(4) . . ?
C1S N1S C2S 121.3(3) . . ?
C3S N1S C2S 116.1(3) . . ?
O1S C1S N1S 125.1(4) . . ?
O1S C1S H1S 117.5 . . ?
N1S C1S H1S 117.5 . . ?
O3 C8 H8A 110.1 . . ?
O3 C8 H8B 110.1 . . ?
O3 C8 C7 107.8(3) . . ?
H8A C8 H8B 108.5 . . ?
C7 C8 H8A 110.1 . . ?
C7 C8 H8B 110.1 . . ?
N1 C2 H2A 109.3 . . ?
N1 C2 H2B 109.3 . . ?
N1 C2 C1 111.6(3) . . ?
H2A C2 H2B 108.0 . . ?
C1 C2 H2A 109.3 . . ?
C1 C2 H2B 109.3 . . ?
O2 C4 H4A 109.9 . . ?
O2 C4 H4B 109.9 . . ?
O2 C4 C3 109.1(3) . . ?
H4A C4 H4B 108.3 . . ?
C3 C4 H4A 109.9 . . ?
C3 C4 H4B 109.9 . . ?
N1 C7 C8 112.9(3) . . ?
N1 C7 H7A 109.0 . . ?
N1 C7 H7B 109.0 . . ?
C8 C7 H7A 109.0 . . ?
C8 C7 H7B 109.0 . . ?
H7A C7 H7B 107.8 . . ?
O1 C6 H6A 110.4 6_554 . ?
O1 C6 H6B 110.4 6_554 . ?
O1 C6 C5 106.6(3) 6_554 . ?
H6A C6 H6B 108.6 . . ?
C5 C6 H6A 110.4 . . ?
C5 C6 H6B 110.4 . . ?
N1 C3 C4 112.7(3) . . ?
N1 C3 H3A 109.1 . . ?
N1 C3 H3B 109.1 . . ?
C4 C3 H3A 109.1 . . ?
C4 C3 H3B 109.1 . . ?
H3A C3 H3B 107.8 . . ?
O1 C1 C2 105.7(3) . . ?
O1 C1 H1A 110.6 . . ?
O1 C1 H1B 110.6 . . ?
C2 C1 H1A 110.6 . . ?
C2 C1 H1B 110.6 . . ?
H1A C1 H1B 108.7 . . ?
O2 C5 C6 107.5(3) . . ?
O2 C5 H5A 110.2 . . ?
O2 C5 H5B 110.2 . . ?
C6 C5 H5A 110.2 . . ?
C6 C5 H5B 110.2 . . ?
H5A C5 H5B 108.5 . . ?
N1S C3S H3SA 109.5 . . ?
N1S C3S H3SB 109.5 . . ?
N1S C3S H3SC 109.5 . . ?
H3SA C3S H3SB 109.5 . . ?
H3SA C3S H3SC 109.5 . . ?
H3SB C3S H3SC 109.5 . . ?
N1S C2S H2SA 109.5 . . ?
N1S C2S H2SB 109.5 . . ?
N1S C2S H2SC 109.5 . . ?
H2SA C2S H2SB 109.5 . . ?
H2SA C2S H2SC 109.5 . . ?
H2SB C2S H2SC 109.5 . . ?

loop_
_geom_torsion_atom_site_label_1
_geom_torsion_atom_site_label_2
_geom_torsion_atom_site_label_3
_geom_torsion_atom_site_label_4
_geom_torsion
_geom_torsion_site_symmetry_1
_geom_torsion_site_symmetry_2
_geom_torsion_site_symmetry_3
_geom_torsion_site_symmetry_4
_geom_torsion_publ_flag
U1 O2 C4 C3 -13.3(4) . . . . ?
U1 O2 C5 C6 24.5(4) . . . . ?
U1 O3 C8 C7 -21.6(4) . . . . ?
U1 O1S C1S N1S 138.7(3) . . . . ?
U1 O1 C1 C2 -54.1(4) . . . . ?
U1 N1 C2 C1 -37.5(4) . . . . ?
U1 N1 C7 C8 -52.0(4) . . . . ?
U1 N1 C3 C4 -55.0(4) . . . . ?
O2 C4 C3 N1 46.1(4) . . . . ?
O3 C8 C7 N1 49.1(4) . . . . ?
O1 C6 C5 O2 -51.2(4) 6_554 . . . ?
N1 C2 C1 O1 59.3(4) . . . . ?
C8 O3 C8 C7 158.4(4) 6_554 . . . ?
C2 N1 C7 C8 69.7(4) . . . . ?
C2 N1 C3 C4 -176.6(3) . . . . ?
C4 O2 C5 C6 -179.9(3) . . . . ?
C7 N1 C2 C1 -157.1(3) . . . . ?
C7 N1 C3 C4 62.7(4) . . . . ?
C6 O1 C1 C2 167.2(3) 6_554 . . . ?
C3 N1 C2 C1 82.0(4) . . . . ?
C3 N1 C7 C8 -169.6(3) . . . . ?
C5 O2 C4 C3 -168.4(3) . . . . ?
C3S N1S C1S O1S 172.2(4) . . . . ?
C2S N1S C1S O1S 0.2(6) . . . . ?

_shelx_res_file                  
;
TITL mo_mja_nk_11052021_0m_a.res in Ibca
    mo_mja_nk_11052021_0m.res
    created by SHELXL-2019/1 at 11:57:03 on 10-Nov-2021
REM Old TITL mo_mja_nk_11052021_0m_a.res in Ibca
REM SHELXT solution in Ibca: R1 0.082, Rweak 0.003, Alpha 0.058
REM <I/s> 0.275 for 340 systematic absences, Orientation as input
REM Formula found by SHELXT: C22 I3 N4 O7 U
CELL 0.71073 14.2159 14.8269 31.2033 90 90 90
ZERR 8 0.0005 0.0005 0.0011 0 0 0
LATT 2
SYMM 0.5-X,-Y,0.5+Z
SYMM -X,0.5+Y,0.5-Z
SYMM 0.5+X,0.5-Y,-Z
SFAC C H I N O U
UNIT 176 368 24 32 56 8

L.S. 10
PLAN  7
SIZE 0.06 0.06 0.06
TEMP -173.15
CONF
BOND
list 4
MORE -1
BOND $H
fmap 2
acta
SHEL 999 0.81
REM <olex2.extras>
REM <HklSrc "%.\\mo_MJA_NK_11052021_0m.hkl">
REM </olex2.extras>

WGHT    0.035600   37.261303
FVAR       0.07005
U1    6    0.500000    0.250000    0.612565    10.50000    0.01529    0.01098 =
         0.01196    0.00000    0.00000    0.00065
I1    3    0.500000   -0.250000    0.613240    10.50000    0.01992    0.01997 =
         0.01565    0.00000    0.00000   -0.00198
I2    3    0.750000    0.109223    0.500000    10.50000    0.03391    0.02711 =
         0.02218    0.00000    0.00181    0.00000
O2    5    0.578411    0.095429    0.624009    11.00000    0.02256    0.01368 =
         0.02283    0.00069    0.00289    0.00273
O3    5    0.500000    0.250000    0.532211    10.50000    0.02613    0.01616 =
         0.01585    0.00000    0.00000   -0.00220
O1S   5    0.570989    0.315569    0.677803    11.00000    0.02557    0.02423 =
         0.01840   -0.00655   -0.00281   -0.00029
O1    5    0.321689    0.258540    0.609311    11.00000    0.01683    0.02038 =
         0.02241   -0.00214   -0.00057    0.00057
N1    4    0.415661    0.108311    0.575354    11.00000    0.02013    0.01576 =
         0.02001   -0.00132    0.00091   -0.00037
N1S   4    0.564272    0.343886    0.749169    11.00000    0.02413    0.01738 =
         0.01902   -0.00265   -0.00086    0.00075
C1S   1    0.537991    0.356356    0.709591    11.00000    0.02325    0.01560 =
         0.02220   -0.00351    0.00005   -0.00124
AFIX  43
H1S   2    0.490112    0.399726    0.704452    11.00000   -1.20000
AFIX   0
C8    1    0.462568    0.178101    0.505967    11.00000    0.03178    0.02668 =
         0.01562   -0.00635   -0.00055   -0.00536
AFIX  23
H8A   2    0.502926    0.168774    0.480493    11.00000   -1.20000
H8B   2    0.398387    0.193588    0.496092    11.00000   -1.20000
AFIX   0
C2    1    0.312217    0.124106    0.569901    11.00000    0.02022    0.02352 =
         0.03072   -0.00159   -0.00084   -0.00533
AFIX  23
H2A   2    0.279773    0.065368    0.566874    11.00000   -1.20000
H2B   2    0.301318    0.159102    0.543341    11.00000   -1.20000
AFIX   0
C4    1    0.533877    0.011139    0.612246    11.00000    0.03336    0.01294 =
         0.02847    0.00027    0.00652    0.00209
AFIX  23
H4A   2    0.540272   -0.032881    0.635923    11.00000   -1.20000
H4B   2    0.564817   -0.014264    0.586512    11.00000   -1.20000
AFIX   0
C7    1    0.460113    0.093961    0.532772    11.00000    0.02718    0.02050 =
         0.01858   -0.00712    0.00158   -0.00186
AFIX  23
H7A   2    0.424839    0.046683    0.517161    11.00000   -1.20000
H7B   2    0.525212    0.071964    0.536987    11.00000   -1.20000
AFIX   0
C6    1    0.720310    0.175638    0.637042    11.00000    0.02307    0.02645 =
         0.02055    0.00393   -0.00001    0.00578
AFIX  23
H6A   2    0.705530    0.189322    0.667357    11.00000   -1.20000
H6B   2    0.789508    0.175370    0.633474    11.00000   -1.20000
AFIX   0
C3    1    0.431102    0.028051    0.603088    11.00000    0.03036    0.01337 =
         0.02718   -0.00140    0.00272   -0.00402
AFIX  23
H3A   2    0.404085   -0.025731    0.588874    11.00000   -1.20000
H3B   2    0.397401    0.036849    0.630536    11.00000   -1.20000
AFIX   0
C1    1    0.271363    0.174385    0.607355    11.00000    0.01826    0.02236 =
         0.03426   -0.00216    0.00140   -0.00568
AFIX  23
H1A   2    0.203292    0.185152    0.603032    11.00000   -1.20000
H1B   2    0.280077    0.139734    0.634183    11.00000   -1.20000
AFIX   0
C5    1    0.679892    0.086160    0.624569    11.00000    0.02201    0.02286 =
         0.02680    0.00380    0.00372    0.00885
AFIX  23
H5A   2    0.703038    0.068232    0.595883    11.00000   -1.20000
H5B   2    0.698850    0.039350    0.645480    11.00000   -1.20000
AFIX   0
C3S   1    0.531514    0.401217    0.783912    11.00000    0.03231    0.02805 =
         0.01984   -0.00065    0.00147    0.00306
AFIX 137
H3SA  2    0.475325    0.434201    0.774670    11.00000   -1.50000
H3SB  2    0.581051    0.444219    0.791628    11.00000   -1.50000
H3SC  2    0.516091    0.363866    0.808853    11.00000   -1.50000
AFIX   0
C2S   1    0.637366    0.279033    0.760068    11.00000    0.03036    0.02360 =
         0.02778   -0.00195   -0.00731    0.00480
AFIX 137
H2SA  2    0.641947    0.233534    0.737383    11.00000   -1.50000
H2SB  2    0.621597    0.249563    0.787247    11.00000   -1.50000
H2SC  2    0.697751    0.310353    0.762910    11.00000   -1.50000
AFIX   0

I3    3    0.717140    0.000000    0.750000    10.50000    0.02608    0.02838 =
         0.06422    0.01318    0.00000    0.00000
HKLF 4


REM  mo_mja_nk_11052021_0m_a.res in Ibca
REM wR2 = 0.0668, GooF = S = 1.031, Restrained GooF = 1.031 for all data
REM R1 = 0.0252 for 3040 Fo > 4sig(Fo) and 0.0273 for all 3240 data
REM 172 parameters refined using 0 restraints

END

WGHT      0.0356     37.2909

REM Highest difference peak  1.831,  deepest hole -1.318,  1-sigma level  0.142
Q1    1   0.6979 -0.0310  0.7190  11.00000  0.05    1.83
Q2    1   0.7889  0.0000  0.7500  10.50000  0.05    1.25
Q3    1   0.2500  0.1107  0.5000  10.50000  0.05    1.22
Q4    1   0.8022  0.0791  0.4883  11.00000  0.05    1.03
Q5    1   0.5000  0.2500  0.6546  10.50000  0.05    0.90
Q6    1   0.5000  0.2500  0.5842  10.50000  0.05    0.80
Q7    1   0.5000 -0.2500  0.6584  10.50000  0.05    0.66
;
_shelx_res_checksum              38407
_olex2_exptl_crystal_mounting_method 
'The crystal was mounted on a MicroMount (MiTeGen) with paratone oil (Parabar 10312, Hampton Research).'
_olex2_submission_special_instructions 'No special instructions were received'
####################################################################### 
# 
# This file contains crystal structure data downloaded from the 
# Cambridge Structural Database (CSD) hosted by the Cambridge 
# Crystallographic Data Centre (CCDC).
# 
# Full information about CCDC data access policies and citation 
# guidelines are available at http://www.ccdc.cam.ac.uk/access/V1 
# 
# Audit and citation data items may have been added by the CCDC. 
# Please retain this information to preserve the provenance of 
# this file and to allow appropriate attribution of the data. 
# 
#######################################################################

data_mb_nk_aza222_ui3_3
_database_code_depnum_ccdc_archive 'CCDC 2248987'
loop_
_audit_author_name
_audit_author_address
'Cassandra Ward'
;Wayne State University
United States of America
;
_audit_update_record             
;
2023-03-15 deposited with the CCDC.	2024-04-29 downloaded from the CCDC.
;
_audit_creation_date             2021-12-09
_audit_creation_method           
;
Olex2 1.5
(compiled 2021.11.18 svn.ra9532c28 for OlexSys, GUI svn.r6429)
;
_shelx_SHELXL_version_number     2018/3
_chemical_name_common            ?
_chemical_name_systematic        ?
_chemical_formula_moiety         
'C20.174 H41.762 N3.013 O6.555 U0.885, 3(I), 0.115(C24 H50 N4 O8 U1), C1.073 H2.503 N0.528 O0.528'
_chemical_formula_sum            'C24 H50.01 I3 N4 O8 U'
_chemical_formula_weight         1141.44
_chemical_melting_point          ?
loop_
_atom_type_symbol
_atom_type_description
_atom_type_scat_dispersion_real
_atom_type_scat_dispersion_imag
_atom_type_scat_source
C C 0.0033 0.0016 'International Tables Vol C Tables 4.2.6.8 and 6.1.1.4'
H H 0.0000 0.0000 'International Tables Vol C Tables 4.2.6.8 and 6.1.1.4'
I I -0.4742 1.8119 'International Tables Vol C Tables 4.2.6.8 and 6.1.1.4'
N N 0.0061 0.0033 'International Tables Vol C Tables 4.2.6.8 and 6.1.1.4'
O O 0.0106 0.0060 'International Tables Vol C Tables 4.2.6.8 and 6.1.1.4'
U U -9.6767 9.6646 'International Tables Vol C Tables 4.2.6.8 and 6.1.1.4'

_shelx_space_group_comment       
;
The symmetry employed for this shelxl refinement is uniquely defined
by the following loop, which should always be used as a source of
symmetry information in preference to the above space-group names.
They are only intended as comments.
;
_space_group_crystal_system      monoclinic
_space_group_IT_number           14
_space_group_name_H-M_alt        'P 1 21/c 1'
_space_group_name_Hall           '-P 2ybc'
loop_
_space_group_symop_operation_xyz
'x, y, z'
'-x, y+1/2, -z+1/2'
'-x, -y, -z'
'x, -y-1/2, z-1/2'

_cell_length_a                   18.8644(12)
_cell_length_b                   10.3453(6)
_cell_length_c                   18.2109(10)
_cell_angle_alpha                90
_cell_angle_beta                 104.769(2)
_cell_angle_gamma                90
_cell_volume                     3436.6(4)
_cell_formula_units_Z            4
_cell_measurement_reflns_used    9870
_cell_measurement_temperature    100
_cell_measurement_theta_max      28.024
_cell_measurement_theta_min      2.233
_shelx_estimated_absorpt_T_max   0.273
_shelx_estimated_absorpt_T_min   0.089
_exptl_absorpt_coefficient_mu    7.465
_exptl_absorpt_correction_T_max  0.7458
_exptl_absorpt_correction_T_min  0.4980
_exptl_absorpt_correction_type   multi-scan
_exptl_absorpt_process_details   
;
SADABS-2016/2 (Bruker,2016/2) was used for absorption correction.
wR2(int) was 0.1320 before and 0.0937 after correction.
The Ratio of minimum to maximum transmission is 0.6677.
The \l/2 correction factor is Not present.
;
_exptl_absorpt_special_details   ?
_exptl_crystal_colour            green
_exptl_crystal_colour_primary    green
_exptl_crystal_density_diffrn    2.206
_exptl_crystal_density_meas      ?
_exptl_crystal_density_method    ?
_exptl_crystal_description       block
_exptl_crystal_F_000             2148
_exptl_crystal_size_max          0.626
_exptl_crystal_size_mid          0.385
_exptl_crystal_size_min          0.235
_exptl_transmission_factor_max   ?
_exptl_transmission_factor_min   ?
_diffrn_reflns_av_R_equivalents  0.0938
_diffrn_reflns_av_unetI/netI     0.0415
_diffrn_reflns_Laue_measured_fraction_full 1.000
_diffrn_reflns_Laue_measured_fraction_max 1.000
_diffrn_reflns_limit_h_max       23
_diffrn_reflns_limit_h_min       -23
_diffrn_reflns_limit_k_max       13
_diffrn_reflns_limit_k_min       -13
_diffrn_reflns_limit_l_max       23
_diffrn_reflns_limit_l_min       -23
_diffrn_reflns_number            134878
_diffrn_reflns_point_group_measured_fraction_full 1.000
_diffrn_reflns_point_group_measured_fraction_max 1.000
_diffrn_reflns_theta_full        25.242
_diffrn_reflns_theta_max         26.730
_diffrn_reflns_theta_min         2.233
_diffrn_ambient_temperature      100
_diffrn_detector_area_resol_mean ?
_diffrn_measured_fraction_theta_full 1.000
_diffrn_measured_fraction_theta_max 1.000
_diffrn_measurement_device       '\k-geometry diffractometer'
_diffrn_measurement_device_type  'Bruker APEX-II CCD'
_diffrn_measurement_method       '\f and \w scans'
_diffrn_radiation_monochromator  graphite
_diffrn_radiation_type           MoK\a
_diffrn_radiation_wavelength     0.71073
_diffrn_source                   ?
_diffrn_source_current           30.0
_diffrn_source_power             1.5
_diffrn_source_voltage           50.0
_diffrn_standards_number         0
_reflns_Friedel_coverage         0.000
_reflns_Friedel_fraction_full    .
_reflns_Friedel_fraction_max     .
_reflns_number_gt                6465
_reflns_number_total             7296
_reflns_special_details          
;
 Reflections were merged by SHELXL according to the crystal
 class for the calculation of statistics and refinement.
 
 _reflns_Friedel_fraction is defined as the number of unique
 Friedel pairs measured divided by the number that would be
 possible theoretically, ignoring centric projections and
 systematic absences.
;
_reflns_threshold_expression     'I > 2\s(I)'
_computing_cell_refinement       'SAINT V8.40B (?, 2016)'
_computing_data_collection       ?
_computing_data_reduction        'SAINT V8.40B (?, 2016)'
_computing_molecular_graphics    'Olex2 1.5 (Dolomanov et al., 2009)'
_computing_publication_material  'Olex2 1.5 (Dolomanov et al., 2009)'
_computing_structure_refinement  'SHELXL 2018/3 (Sheldrick, 2015)'
_computing_structure_solution    'SHELXT 2018/2 (Sheldrick, 2018)'
_refine_diff_density_max         0.959
_refine_diff_density_min         -1.776
_refine_diff_density_rms         0.153
_refine_ls_extinction_coef       .
_refine_ls_extinction_method     none
_refine_ls_goodness_of_fit_ref   1.202
_refine_ls_hydrogen_treatment    constr
_refine_ls_matrix_type           full
_refine_ls_number_parameters     764
_refine_ls_number_reflns         7296
_refine_ls_number_restraints     1818
_refine_ls_R_factor_all          0.0436
_refine_ls_R_factor_gt           0.0367
_refine_ls_restrained_S_all      1.099
_refine_ls_shift/su_max          0.002
_refine_ls_shift/su_mean         0.000
_refine_ls_structure_factor_coef Fsqd
_refine_ls_weighting_details     
'w=1/[\s^2^(Fo^2^)+29.3223P] where P=(Fo^2^+2Fc^2^)/3'
_refine_ls_weighting_scheme      calc
_refine_ls_wR_factor_gt          0.0872
_refine_ls_wR_factor_ref         0.0900
_refine_special_details          ?
_olex2_refinement_description    
;
1. Fixed Uiso
 At 1.2 times of:
  All C(H) groups, All C(H,H) groups
 At 1.5 times of:
  All C(H,H,H) groups
2. Shared sites
{N3, N3C}
{O7, O7C}
3. Restrained distances
 O7-C19C \\sim O7-C19 \\sim O8-C22 \\sim O7B-C19B
 with sigma of 0.02
 C19C-C21C \\sim C19-C21 \\sim C22-C23 \\sim C21B-C20B
 with sigma of 0.02
 N3-C19C \\sim N3-C19 \\sim N4-C22 \\sim N3B-C19B
 with sigma of 0.02
 C19C-C20C \\sim C19-C20 \\sim C22-C24 \\sim C19B-C20B
 with sigma of 0.02
 N3-C21C \\sim N3-C20 \\sim N3-C20C \\sim N3-C21 \\sim N4-C24 \\sim N4-C23
\\sim N3B-C20B \\sim N3B-C21B
 with sigma of 0.02
 C21-C20 \\sim C23-C24 \\sim C20C-C21C
 with sigma of 0.02
 O2B-C4B \\sim O2B-C5B \\sim O1-C2 \\sim O1-C3 \\sim O3B-C8B \\sim O3B-C9B
\\sim O2-C4 \\sim O2-C5 \\sim O4B-
 C10B \\sim O4B-C11B \\sim O3-C8 \\sim O3-C9 \\sim O1B-C2B \\sim O1B-C3B \\sim
O4-C10 \\sim O4-C11 \\sim O5-C14
 \\sim O5-C15 \\sim O6-C16 \\sim O6-C17 \\sim O5B-C15B \\sim O5B-C14B \\sim
O6B-C16B \\sim O6B-C17B
 with sigma of 0.02
 N1-C12 \\sim N1-C13 \\sim N1-C1 \\sim N2B-C6B \\sim N2B-C7B \\sim N2B-C18B
\\sim N2-C7 \\sim N2-C18 \\sim N2-
 C6 \\sim N1B-C1B \\sim N1B-C13B \\sim N1B-C12B
 with sigma of 0.02
 C12-C11 \\sim C9-C10 \\sim C2B-C1B \\sim C14B-C13B \\sim C16B-C15B \\sim
C18B-C17B \\sim C14-C13 ~
 C16-C15 \\sim C8B-C7B \\sim C4-C3 \\sim C10B-C9B \\sim C6-C5 \\sim C3B-C4B
\\sim C6B-C5B \\sim C2-C1 \\sim C18-
 C17 \\sim C8-C7 \\sim C12B-C11B
 with sigma of 0.02
 U1-N2 \\sim U1B-N1B \\sim U1-N1 \\sim U1B-N2B
 with sigma of 0.02
 U1-O3 \\sim U1B-O4B \\sim U1-O2 \\sim U1B-O3B \\sim U1-O1 \\sim U1B-O2B \\sim
U1-O4 \\sim U1B-O1B \\sim U1-O5
 \\sim U1B-O6B \\sim U1B-O5B \\sim U1-O6
 with sigma of 0.02
 C4-C5 \\sim C2-C3 \\sim C10-C11 \\sim C8-C9 \\sim C17B-C16B \\sim C15B-C14B
\\sim C14-C15 \\sim C16-C17 ~
 C5B-C4B \\sim C3B-C2B \\sim C11B-C10B \\sim C9B-C8B
 with sigma of 0.02
 C1-C12 \\sim C6B-C7B \\sim C12B-C1B \\sim C7-C6
 with sigma of 0.02
 C23B-C25 \\sim C23-C24 \\sim C21-C20 \\sim C20C-C21C
 with sigma of 0.02
 N4B-C25 \\sim N4B-C23B \\sim N4-C23 \\sim N4-C24 \\sim N3-C21 \\sim N3-C20C
\\sim N3-C20 \\sim N3-C21C
 with sigma of 0.02
 C22B-C25 \\sim C22-C24 \\sim C19C-C20C \\sim C19-C20
 with sigma of 0.02
4. Uiso/Uaniso restraints and constraints
U1 \\sim O1 \\sim O2 \\sim O3 \\sim O4 \\sim O5 \\sim O6 \\sim O7 \\sim O8
\\sim N1 \\sim N2 \\sim N3 \\sim C1 \\sim C2 \\sim C3 \\sim C4 \\sim C5 \\sim
C6 \\sim C7 \\sim C8 \\sim C9 \\sim C10 \\sim C11 \\sim C12 \\sim C13 \\sim C14
\\sim C15 \\sim C16 \\sim C17 \\sim C18 \\sim C19 \\sim C20 \\sim C21 \\sim C22
\\sim C23 \\sim C24 \\sim U1B \\sim O1B \\sim O2B \\sim O3B \\sim O4B \\sim O5B
\\sim O6B \\sim O7B \\sim O8B \\sim N1B \\sim N2B \\sim N3B \\sim C1B \\sim C2B
\\sim C3B \\sim C4B \\sim C5B \\sim C6B \\sim C7B \\sim C8B \\sim C9B \\sim
C10B \\sim C11B \\sim C12B \\sim C13B \\sim C14B \\sim C15B \\sim C16B \\sim
C17B \\sim C18B \\sim C19B \\sim C20B \\sim C21B \\sim C22B \\sim C19C \\sim
H19C \\sim C20C \\sim C21C: within 2A with sigma of 0.01 and sigma for terminal
atoms of 0.02 within 2A
N4B \\sim C22B \\sim C23B \\sim C25: within 2A with sigma of 0.001 and sigma
for terminal atoms of 0.002 within 2A
Uanis(N3) = Uanis(N3C)
Uanis(O7) = Uanis(O7C)
5. Others
 1*[Sof(O7)+Sof(N3)+Sof(C19C)+Sof(H19C)+Sof(C20C)+Sof(H20G)+Sof(H20H)+
 Sof(H20I)+Sof(C21C)+Sof(H21G)+Sof(H21H)+Sof(H21I)]+1*[Sof(C19)+Sof(H19)+
 Sof(C20)+Sof(H20A)+Sof(H20B)+Sof(H20C)+Sof(C21)+Sof(H21A)+Sof(H21B)+Sof(H21C)+
 Sof(O7C)+Sof(N3C)]=0.885 with esd of 0.001
 Sof(U1B)=Sof(O1B)=Sof(O2B)=Sof(O3B)=Sof(O4B)=Sof(O5B)=Sof(O6B)=Sof(O7B)=
 Sof(O8B)=Sof(N1B)=Sof(N2B)=Sof(N3B)=Sof(N4B)=Sof(C1B)=Sof(H1BA)=Sof(H1BB)=
 Sof(C2B)=Sof(H2BA)=Sof(H2BB)=Sof(C3B)=Sof(H3BA)=Sof(H3BB)=Sof(C4B)=Sof(H4BA)=
 Sof(H4BB)=Sof(C5B)=Sof(H5BA)=Sof(H5BB)=Sof(C6B)=Sof(H6BA)=Sof(H6BB)=Sof(C7B)=
 Sof(H7BB)=Sof(H7BA)=Sof(C8B)=Sof(H8BA)=Sof(H8BB)=Sof(C9B)=Sof(H9BA)=Sof(H9BB)=
 Sof(C10B)=Sof(H10C)=Sof(H10D)=Sof(C11B)=Sof(H11C)=Sof(H11D)=Sof(C12B)=
 Sof(H12D)=Sof(H12C)=Sof(C13B)=Sof(H13C)=Sof(H13D)=Sof(C14B)=Sof(H14C)=
 Sof(H14D)=Sof(C15B)=Sof(H15C)=Sof(H15D)=Sof(C16B)=Sof(H16C)=Sof(H16D)=
 Sof(C17B)=Sof(H17C)=Sof(H17D)=Sof(C18B)=Sof(H18D)=Sof(H18C)=Sof(C19B)=
 Sof(H19B)=Sof(C20B)=Sof(H20D)=Sof(H20E)=Sof(H20F)=Sof(C21B)=Sof(H21D)=
 Sof(H21E)=Sof(H21F)=Sof(C22B)=Sof(H22B)=Sof(C23B)=Sof(H23D)=Sof(H23E)=
 Sof(H23F)=Sof(C25)=Sof(H25A)=Sof(H25B)=Sof(H25C)=1-FVAR(1)
 Sof(U1)=Sof(O1)=Sof(O2)=Sof(O3)=Sof(O4)=Sof(O5)=Sof(O6)=Sof(O8)=Sof(N1)=
 Sof(N2)=Sof(N4)=Sof(C1)=Sof(H1A)=Sof(H1B)=Sof(C2)=Sof(H2A)=Sof(H2B)=Sof(C3)=
 Sof(H3A)=Sof(H3B)=Sof(C4)=Sof(H4A)=Sof(H4B)=Sof(C5)=Sof(H5A)=Sof(H5B)=Sof(C6)=
 Sof(H6B)=Sof(H6A)=Sof(C7)=Sof(H7A)=Sof(H7B)=Sof(C8)=Sof(H8A)=Sof(H8B)=Sof(C9)=
 Sof(H9A)=Sof(H9B)=Sof(C10)=Sof(H10A)=Sof(H10B)=Sof(C11)=Sof(H11A)=Sof(H11B)=
 Sof(C12)=Sof(H12A)=Sof(H12B)=Sof(C13)=Sof(H13A)=Sof(H13B)=Sof(C14)=Sof(H14B)=
 Sof(H14A)=Sof(C15)=Sof(H15A)=Sof(H15B)=Sof(C16)=Sof(H16A)=Sof(H16B)=Sof(C17)=
 Sof(H17A)=Sof(H17B)=Sof(C18)=Sof(H18B)=Sof(H18A)=Sof(C22)=Sof(H22)=Sof(C23)=
 Sof(H23A)=Sof(H23B)=Sof(H23C)=Sof(C24)=Sof(H24A)=Sof(H24B)=Sof(H24C)=FVAR(1)
 Sof(O7)=Sof(N3)=Sof(C19C)=Sof(H19C)=Sof(C20C)=Sof(H20G)=Sof(H20H)=Sof(H20I)=
 Sof(C21C)=Sof(H21G)=Sof(H21H)=Sof(H21I)=FVAR(2)
 Sof(C19)=Sof(H19)=Sof(C20)=Sof(H20A)=Sof(H20B)=Sof(H20C)=Sof(C21)=Sof(H21A)=
 Sof(H21B)=Sof(H21C)=Sof(O7C)=Sof(N3C)=FVAR(3)
 Sof(I1B)=1-FVAR(4)
 Sof(I1)=FVAR(4)
 Sof(I2B)=1-FVAR(5)
 Sof(I2)=FVAR(5)
 Sof(I3B)=1-FVAR(6)
 Sof(I3)=FVAR(6)
6.a Secondary CH2 refined with riding coordinates:
 C1(H1A,H1B), C2(H2A,H2B), C3(H3A,H3B), C4(H4A,H4B), C5(H5A,H5B), C6(H6B,H6A),
 C7(H7A,H7B), C8(H8A,H8B), C9(H9A,H9B), C10(H10A,H10B), C11(H11A,H11B),
 C12(H12A,H12B), C13(H13A,H13B), C14(H14B,H14A), C15(H15A,H15B), C16(H16A,H16B),
  C17(H17A,H17B), C18(H18B,H18A), C1B(H1BA,H1BB), C2B(H2BA,H2BB), C3B(H3BA,
 H3BB), C4B(H4BA,H4BB), C5B(H5BA,H5BB), C6B(H6BA,H6BB), C7B(H7BB,H7BA),
 C8B(H8BA,H8BB), C9B(H9BA,H9BB), C10B(H10C,H10D), C11B(H11C,H11D), C12B(H12D,
 H12C), C13B(H13C,H13D), C14B(H14C,H14D), C15B(H15C,H15D), C16B(H16C,H16D),
 C17B(H17C,H17D), C18B(H18D,H18C)
6.b Aromatic/amide H refined with riding coordinates:
 C19(H19), C22(H22), C19B(H19B), C22B(H22B), C19C(H19C)
6.c Idealised Me refined as rotating group:
 C20(H20A,H20B,H20C), C21(H21A,H21B,H21C), C23(H23A,H23B,H23C), C24(H24A,H24B,
 H24C), C20B(H20D,H20E,H20F), C21B(H21D,H21E,H21F), C23B(H23D,H23E,H23F),
 C25(H25A,H25B,H25C), C20C(H20G,H20H,H20I), C21C(H21G,H21H,H21I)
;
_atom_sites_solution_hydrogens   geom
_atom_sites_solution_primary     dual
_atom_sites_solution_secondary   ?
loop_
_atom_site_label
_atom_site_type_symbol
_atom_site_fract_x
_atom_site_fract_y
_atom_site_fract_z
_atom_site_U_iso_or_equiv
_atom_site_adp_type
_atom_site_occupancy
_atom_site_site_symmetry_order
_atom_site_calc_flag
_atom_site_refinement_flags_posn
_atom_site_refinement_flags_adp
_atom_site_refinement_flags_occupancy
_atom_site_disorder_assembly
_atom_site_disorder_group
U1 U 0.76377(7) 0.47717(10) 0.42062(7) 0.01336(19) Uani 0.885(2) 1 d D U P A 1
O1 O 0.8189(3) 0.6047(5) 0.3214(3) 0.0173(10) Uani 0.885(2) 1 d D U P A 1
O2 O 0.7195(3) 0.7197(5) 0.3755(3) 0.0206(11) Uani 0.885(2) 1 d D U P A 1
O3 O 0.6723(3) 0.3211(5) 0.4598(3) 0.0195(10) Uani 0.885(2) 1 d D U P A 1
O4 O 0.7400(3) 0.2472(5) 0.3567(3) 0.0178(11) Uani 0.885(2) 1 d D U P A 1
O5 O 0.8670(3) 0.3321(5) 0.5156(3) 0.0185(10) Uani 0.885(2) 1 d D U P A 1
O6 O 0.7758(5) 0.4826(6) 0.5685(3) 0.0184(12) Uani 0.885(2) 1 d D U P A 1
O7 O 0.6628(5) 0.4871(6) 0.3097(5) 0.0228(16) Uani 0.357(9) 1 d D U P A 1
O8 O 0.8693(3) 0.6106(5) 0.4869(3) 0.0190(11) Uani 0.885(2) 1 d D U P A 1
N1 N 0.8689(3) 0.3589(6) 0.3607(3) 0.0175(12) Uani 0.885(2) 1 d D U P A 1
N2 N 0.6546(3) 0.5941(6) 0.4765(3) 0.0176(11) Uani 0.885(2) 1 d D U P A 1
N3 N 0.5767(4) 0.4864(6) 0.1976(4) 0.0158(13) Uani 0.357(9) 1 d D U P A 1
N4 N 0.8938(3) 0.8153(6) 0.5319(3) 0.0161(12) Uani 0.885(2) 1 d D . P A 1
C1 C 0.9192(4) 0.4571(7) 0.3444(4) 0.0184(14) Uani 0.885(2) 1 d D U P A 1
H1A H 0.954943 0.414871 0.320660 0.022 Uiso 0.885(2) 1 calc R U P A 1
H1B H 0.946936 0.496744 0.392701 0.022 Uiso 0.885(2) 1 calc R U P A 1
C2 C 0.8793(4) 0.5615(7) 0.2924(4) 0.0187(13) Uani 0.885(2) 1 d D U P A 1
H2A H 0.912814 0.634421 0.290722 0.022 Uiso 0.885(2) 1 calc R U P A 1
H2B H 0.860774 0.527154 0.240224 0.022 Uiso 0.885(2) 1 calc R U P A 1
C3 C 0.7768(4) 0.7036(7) 0.2738(4) 0.0178(13) Uani 0.885(2) 1 d D U P A 1
H3A H 0.735089 0.664400 0.236074 0.021 Uiso 0.885(2) 1 calc R U P A 1
H3B H 0.807872 0.750421 0.246219 0.021 Uiso 0.885(2) 1 calc R U P A 1
C4 C 0.7495(4) 0.7943(7) 0.3240(4) 0.0193(14) Uani 0.885(2) 1 d D U P A 1
H4A H 0.790204 0.848921 0.352843 0.023 Uiso 0.885(2) 1 calc R U P A 1
H4B H 0.711265 0.851425 0.293027 0.023 Uiso 0.885(2) 1 calc R U P A 1
C5 C 0.6664(4) 0.7924(8) 0.4031(5) 0.0226(15) Uani 0.885(2) 1 d D U P A 1
H5A H 0.638721 0.851306 0.363144 0.027 Uiso 0.885(2) 1 calc R U P A 1
H5B H 0.691209 0.844661 0.447835 0.027 Uiso 0.885(2) 1 calc R U P A 1
C6 C 0.6158(4) 0.6960(7) 0.4245(4) 0.0225(14) Uani 0.885(2) 1 d D U P A 1
H6B H 0.581943 0.742034 0.449051 0.027 Uiso 0.885(2) 1 calc R U P A 1
H6A H 0.585881 0.654778 0.377710 0.027 Uiso 0.885(2) 1 calc R U P A 1
C7 C 0.5986(5) 0.4976(7) 0.4861(5) 0.0178(19) Uani 0.885(2) 1 d D U P A 1
H7A H 0.560082 0.491788 0.437731 0.021 Uiso 0.885(2) 1 calc R U P A 1
H7B H 0.575150 0.530009 0.525318 0.021 Uiso 0.885(2) 1 calc R U P A 1
C8 C 0.6276(4) 0.3647(7) 0.5081(4) 0.0195(13) Uani 0.885(2) 1 d D U P A 1
H8A H 0.657057 0.365244 0.561533 0.023 Uiso 0.885(2) 1 calc R U P A 1
H8B H 0.586151 0.304182 0.504147 0.023 Uiso 0.885(2) 1 calc R U P A 1
C9 C 0.6404(4) 0.2165(7) 0.4107(4) 0.0195(14) Uani 0.885(2) 1 d D U P A 1
H9A H 0.603070 0.249898 0.366296 0.023 Uiso 0.885(2) 1 calc R U P A 1
H9B H 0.616441 0.154724 0.438235 0.023 Uiso 0.885(2) 1 calc R U P A 1
C10 C 0.7001(4) 0.1513(7) 0.3855(4) 0.0215(14) Uani 0.885(2) 1 d D U P A 1
H10A H 0.733001 0.105583 0.428752 0.026 Uiso 0.885(2) 1 calc R U P A 1
H10B H 0.679272 0.087188 0.345490 0.026 Uiso 0.885(2) 1 calc R U P A 1
C11 C 0.7767(4) 0.1956(7) 0.3032(4) 0.0185(14) Uani 0.885(2) 1 d D U P A 1
H11A H 0.740532 0.173002 0.255228 0.022 Uiso 0.885(2) 1 calc R U P A 1
H11B H 0.804058 0.116442 0.323957 0.022 Uiso 0.885(2) 1 calc R U P A 1
C12 C 0.8285(4) 0.2967(7) 0.2889(4) 0.0185(13) Uani 0.885(2) 1 d D U P A 1
H12A H 0.863848 0.256432 0.263934 0.022 Uiso 0.885(2) 1 calc R U P A 1
H12B H 0.800578 0.363131 0.254157 0.022 Uiso 0.885(2) 1 calc R U P A 1
C13 C 0.9124(4) 0.2610(7) 0.4127(4) 0.0201(14) Uani 0.885(2) 1 d D U P A 1
H13A H 0.957310 0.240573 0.396247 0.024 Uiso 0.885(2) 1 calc R U P A 1
H13B H 0.883389 0.180582 0.409678 0.024 Uiso 0.885(2) 1 calc R U P A 1
C14 C 0.9336(4) 0.3076(8) 0.4934(4) 0.0194(14) Uani 0.885(2) 1 d D U P A 1
H14B H 0.963204 0.241097 0.526735 0.023 Uiso 0.885(2) 1 calc R U P A 1
H14A H 0.963123 0.387630 0.497416 0.023 Uiso 0.885(2) 1 calc R U P A 1
C15 C 0.8839(4) 0.3572(8) 0.5962(3) 0.0209(15) Uani 0.885(2) 1 d D U P A 1
H15A H 0.916301 0.433611 0.608848 0.025 Uiso 0.885(2) 1 calc R U P A 1
H15B H 0.909432 0.281954 0.624691 0.025 Uiso 0.885(2) 1 calc R U P A 1
C16 C 0.8139(4) 0.3811(7) 0.6167(4) 0.0213(14) Uani 0.885(2) 1 d D U P A 1
H16A H 0.783752 0.301535 0.609356 0.026 Uiso 0.885(2) 1 calc R U P A 1
H16B H 0.823619 0.407243 0.670680 0.026 Uiso 0.885(2) 1 calc R U P A 1
C17 C 0.7343(4) 0.5621(7) 0.6064(4) 0.0208(14) Uani 0.885(2) 1 d D U P A 1
H17A H 0.767498 0.608598 0.649157 0.025 Uiso 0.885(2) 1 calc R U P A 1
H17B H 0.700314 0.508443 0.626855 0.025 Uiso 0.885(2) 1 calc R U P A 1
C18 C 0.6923(4) 0.6563(7) 0.5495(4) 0.0225(14) Uani 0.885(2) 1 d D U P A 1
H18B H 0.655330 0.699888 0.570936 0.027 Uiso 0.885(2) 1 calc R U P A 1
H18A H 0.726286 0.723167 0.539755 0.027 Uiso 0.885(2) 1 calc R U P A 1
C19 C 0.6239(6) 0.4306(11) 0.2521(6) 0.0174(19) Uani 0.528(9) 1 d D U P A 1
H19 H 0.629790 0.339835 0.248617 0.021 Uiso 0.528(9) 1 calc R U P A 1
C20 C 0.5313(7) 0.4157(11) 0.1334(6) 0.022(3) Uani 0.528(9) 1 d D U P A 1
H20A H 0.548430 0.433126 0.087911 0.033 Uiso 0.528(9) 1 calc R U P A 1
H20B H 0.480211 0.443512 0.124837 0.033 Uiso 0.528(9) 1 calc R U P A 1
H20C H 0.534858 0.322836 0.144428 0.033 Uiso 0.528(9) 1 calc R U P A 1
C21 C 0.5674(7) 0.6284(9) 0.1950(7) 0.024(3) Uani 0.528(9) 1 d D U P A 1
H21A H 0.520443 0.650814 0.205348 0.036 Uiso 0.528(9) 1 calc R U P A 1
H21B H 0.568259 0.660212 0.144490 0.036 Uiso 0.528(9) 1 calc R U P A 1
H21C H 0.607463 0.668421 0.233320 0.036 Uiso 0.528(9) 1 calc R U P A 1
C22 C 0.8840(4) 0.7278(7) 0.4785(4) 0.0177(14) Uani 0.885(2) 1 d D U P A 1
H22 H 0.888377 0.754225 0.429841 0.021 Uiso 0.885(2) 1 calc R U P A 1
C23 C 0.8893(4) 0.7852(7) 0.6091(3) 0.0196(15) Uani 0.885(2) 1 d D U P A 1
H23A H 0.928314 0.831061 0.645735 0.029 Uiso 0.885(2) 1 calc R U P A 1
H23B H 0.895081 0.691907 0.617842 0.029 Uiso 0.885(2) 1 calc R U P A 1
H23C H 0.841511 0.812631 0.615522 0.029 Uiso 0.885(2) 1 calc R U P A 1
C24 C 0.9055(4) 0.9504(7) 0.5161(4) 0.0229(16) Uani 0.885(2) 1 d D . P A 1
H24A H 0.911206 0.958741 0.464314 0.034 Uiso 0.885(2) 1 calc R U P A 1
H24B H 0.949850 0.981984 0.552299 0.034 Uiso 0.885(2) 1 calc R U P A 1
H24C H 0.863227 1.001595 0.521071 0.034 Uiso 0.885(2) 1 calc R U P A 1
I1 I 1.05691(3) 1.06349(5) 0.70066(3) 0.02036(14) Uani 0.8937(15) 1 d . . P B 1
I2 I 0.43069(6) 0.4502(5) 0.30028(5) 0.0342(8) Uani 0.552(6) 1 d . . P C 1
I3 I 0.71976(16) 0.4727(3) 0.09330(16) 0.0187(7) Uani 0.77(4) 1 d . . P D 1
U1B U 0.7643(5) 0.5134(7) 0.4192(6) 0.0086(11) Uani 0.115(2) 1 d D U P A 2
O1B O 0.720(2) 0.274(2) 0.373(2) 0.018(3) Uani 0.115(2) 1 d D U P A 2
O2B O 0.8194(17) 0.381(3) 0.3219(16) 0.018(3) Uani 0.115(2) 1 d D U P A 2
O3B O 0.740(2) 0.745(2) 0.356(2) 0.019(3) Uani 0.115(2) 1 d D U P A 2
O4B O 0.6742(17) 0.676(3) 0.462(2) 0.022(3) Uani 0.115(2) 1 d D U P A 2
O5B O 0.778(4) 0.506(6) 0.5681(13) 0.020(3) Uani 0.115(2) 1 d D U P A 2
O6B O 0.8667(15) 0.655(4) 0.5116(16) 0.018(3) Uani 0.115(2) 1 d D U P A 2
O7B O 0.660(4) 0.452(6) 0.313(4) 0.019(3) Uani 0.115(2) 1 d D U P A 2
O8B O 0.871(2) 0.379(4) 0.484(2) 0.018(3) Uani 0.115(2) 1 d . U P A 2
N1B N 0.6537(15) 0.401(4) 0.4744(18) 0.019(3) Uani 0.115(2) 1 d D U P A 2
N2B N 0.8694(15) 0.633(3) 0.3584(17) 0.017(3) Uani 0.115(2) 1 d D U P A 2
N3B N 0.578(4) 0.447(5) 0.197(3) 0.018(3) Uani 0.115(2) 1 d D U P A 2
N4B N 0.894(2) 0.178(3) 0.5297(19) 0.018(3) Uani 0.115(2) 1 d D U P A 2
C1B C 0.616(2) 0.301(4) 0.420(3) 0.019(3) Uani 0.115(2) 1 d D U P A 2
H1BA H 0.589344 0.343822 0.372126 0.022 Uiso 0.115(2) 1 calc R U P A 2
H1BB H 0.579326 0.256622 0.441300 0.022 Uiso 0.115(2) 1 calc R U P A 2
C2B C 0.667(3) 0.203(4) 0.402(3) 0.017(3) Uani 0.115(2) 1 d D U P A 2
H2BA H 0.691809 0.154085 0.448319 0.021 Uiso 0.115(2) 1 calc R U P A 2
H2BB H 0.640324 0.141078 0.363374 0.021 Uiso 0.115(2) 1 calc R U P A 2
C3B C 0.749(3) 0.194(4) 0.323(3) 0.020(3) Uani 0.115(2) 1 d D U P A 2
H3BA H 0.709990 0.138372 0.292072 0.024 Uiso 0.115(2) 1 calc R U P A 2
H3BB H 0.788756 0.137449 0.352554 0.024 Uiso 0.115(2) 1 calc R U P A 2
C4B C 0.778(3) 0.283(4) 0.274(2) 0.018(3) Uani 0.115(2) 1 d D U P A 2
H4BA H 0.810149 0.234897 0.247448 0.022 Uiso 0.115(2) 1 calc R U P A 2
H4BB H 0.737380 0.321783 0.234768 0.022 Uiso 0.115(2) 1 calc R U P A 2
C5B C 0.877(2) 0.431(4) 0.291(2) 0.017(3) Uani 0.115(2) 1 d D U P A 2
H5BA H 0.855698 0.466634 0.239980 0.021 Uiso 0.115(2) 1 calc R U P A 2
H5BB H 0.910487 0.359197 0.286150 0.021 Uiso 0.115(2) 1 calc R U P A 2
C6B C 0.919(2) 0.533(3) 0.341(2) 0.018(3) Uani 0.115(2) 1 d D U P A 2
H6BA H 0.948103 0.493622 0.389002 0.022 Uiso 0.115(2) 1 calc R U P A 2
H6BB H 0.954060 0.573912 0.315561 0.022 Uiso 0.115(2) 1 calc R U P A 2
C7B C 0.830(3) 0.695(4) 0.286(2) 0.018(3) Uani 0.115(2) 1 d D U P A 2
H7BB H 0.804391 0.628595 0.249868 0.021 Uiso 0.115(2) 1 calc R U P A 2
H7BA H 0.865965 0.739226 0.262991 0.021 Uiso 0.115(2) 1 calc R U P A 2
C8B C 0.776(3) 0.791(4) 0.301(3) 0.019(3) Uani 0.115(2) 1 d D U P A 2
H8BA H 0.802418 0.872235 0.319922 0.023 Uiso 0.115(2) 1 calc R U P A 2
H8BB H 0.739575 0.810199 0.253142 0.023 Uiso 0.115(2) 1 calc R U P A 2
C9B C 0.705(3) 0.846(4) 0.388(3) 0.020(3) Uani 0.115(2) 1 d D U P A 2
H9BA H 0.685348 0.912894 0.348954 0.024 Uiso 0.115(2) 1 calc R U P A 2
H9BB H 0.741209 0.888052 0.430621 0.024 Uiso 0.115(2) 1 calc R U P A 2
C10B C 0.645(2) 0.783(5) 0.415(3) 0.021(3) Uani 0.115(2) 1 d D U P A 2
H10C H 0.623539 0.846486 0.443744 0.025 Uiso 0.115(2) 1 calc R U P A 2
H10D H 0.606143 0.753719 0.370728 0.025 Uiso 0.115(2) 1 calc R U P A 2
C11B C 0.628(2) 0.635(4) 0.509(2) 0.020(3) Uani 0.115(2) 1 d D U P A 2
H11C H 0.586867 0.696263 0.505821 0.024 Uiso 0.115(2) 1 calc R U P A 2
H11D H 0.655555 0.624828 0.562358 0.024 Uiso 0.115(2) 1 calc R U P A 2
C12B C 0.600(3) 0.507(5) 0.474(5) 0.019(3) Uani 0.115(2) 1 d D U P A 2
H12D H 0.564020 0.475038 0.500703 0.023 Uiso 0.115(2) 1 calc R U P A 2
H12C H 0.573435 0.523384 0.420749 0.023 Uiso 0.115(2) 1 calc R U P A 2
C13B C 0.692(3) 0.337(4) 0.546(2) 0.021(3) Uani 0.115(2) 1 d D U P A 2
H13C H 0.727342 0.273412 0.536091 0.025 Uiso 0.115(2) 1 calc R U P A 2
H13D H 0.655694 0.289813 0.567092 0.025 Uiso 0.115(2) 1 calc R U P A 2
C14B C 0.732(3) 0.432(4) 0.604(3) 0.020(3) Uani 0.115(2) 1 d D U P A 2
H14C H 0.696592 0.489107 0.620615 0.024 Uiso 0.115(2) 1 calc R U P A 2
H14D H 0.761737 0.386297 0.649318 0.024 Uiso 0.115(2) 1 calc R U P A 2
C15B C 0.811(2) 0.613(5) 0.614(3) 0.020(3) Uani 0.115(2) 1 d D U P A 2
H15C H 0.821622 0.590321 0.668955 0.024 Uiso 0.115(2) 1 calc R U P A 2
H15D H 0.778128 0.689199 0.605055 0.024 Uiso 0.115(2) 1 calc R U P A 2
C16B C 0.881(2) 0.642(6) 0.5928(18) 0.019(4) Uani 0.115(2) 1 d D U P A 2
H16C H 0.901967 0.723699 0.617499 0.022 Uiso 0.115(2) 1 calc R U P A 2
H16D H 0.916331 0.571993 0.610595 0.022 Uiso 0.115(2) 1 calc R U P A 2
C17B C 0.933(2) 0.677(5) 0.4888(19) 0.018(3) Uani 0.115(2) 1 d D U P A 2
H17C H 0.959898 0.595068 0.489308 0.021 Uiso 0.115(2) 1 calc R U P A 2
H17D H 0.964824 0.738612 0.523968 0.021 Uiso 0.115(2) 1 calc R U P A 2
C18B C 0.912(3) 0.732(4) 0.4103(18) 0.017(4) Uani 0.115(2) 1 d D U P A 2
H18D H 0.881770 0.810755 0.409179 0.020 Uiso 0.115(2) 1 calc R U P A 2
H18C H 0.956343 0.755752 0.393965 0.020 Uiso 0.115(2) 1 calc R U P A 2
C19B C 0.616(4) 0.505(6) 0.257(3) 0.019(3) Uani 0.115(2) 1 d D U P A 2
H19B H 0.610656 0.596583 0.258890 0.023 Uiso 0.115(2) 1 calc R U P A 2
C20B C 0.525(4) 0.516(6) 0.136(4) 0.019(6) Uani 0.115(2) 1 d D U P A 2
H20D H 0.530526 0.485676 0.087035 0.028 Uiso 0.115(2) 1 calc R U P A 2
H20E H 0.535170 0.608691 0.141339 0.028 Uiso 0.115(2) 1 calc R U P A 2
H20F H 0.475418 0.498506 0.140471 0.028 Uiso 0.115(2) 1 calc R U P A 2
C21B C 0.577(5) 0.308(5) 0.185(4) 0.018(6) Uani 0.115(2) 1 d D U P A 2
H21D H 0.535406 0.269694 0.200882 0.027 Uiso 0.115(2) 1 calc R U P A 2
H21E H 0.622675 0.270216 0.214916 0.027 Uiso 0.115(2) 1 calc R U P A 2
H21F H 0.571296 0.289605 0.130974 0.027 Uiso 0.115(2) 1 calc R U P A 2
C22B C 0.883(3) 0.264(4) 0.480(3) 0.018(3) Uani 0.115(2) 1 d D U P A 2
H22B H 0.885066 0.234906 0.430986 0.021 Uiso 0.115(2) 1 calc R U P A 2
C23B C 0.892(3) 0.214(5) 0.607(2) 0.018(3) Uani 0.115(2) 1 d D U P A 2
H23D H 0.907398 0.140017 0.640813 0.027 Uiso 0.115(2) 1 calc R U P A 2
H23E H 0.841370 0.237536 0.606666 0.027 Uiso 0.115(2) 1 calc R U P A 2
H23F H 0.924356 0.287049 0.623904 0.027 Uiso 0.115(2) 1 calc R U P A 2
C25 C 0.907(3) 0.041(3) 0.517(2) 0.018(3) Uani 0.115(2) 1 d D U P A 2
H25A H 0.947931 0.008934 0.557361 0.027 Uiso 0.115(2) 1 calc R U P A 2
H25B H 0.918216 0.030188 0.467717 0.027 Uiso 0.115(2) 1 calc R U P A 2
H25C H 0.862589 -0.009102 0.517213 0.027 Uiso 0.115(2) 1 calc R U P A 2
I1B I 1.0582(2) 0.9417(4) 0.7014(2) 0.0175(11) Uani 0.1063(15) 1 d . . P B 2
I2B I 0.42744(6) 0.5236(3) 0.29959(6) 0.0145(5) Uani 0.448(6) 1 d . . P C 2
I3B I 0.7193(6) 0.505(5) 0.0921(6) 0.046(3) Uani 0.23(4) 1 d . . P D 2
O7C O 0.6628(5) 0.4871(6) 0.3097(5) 0.0228(16) Uani 0.528(9) 1 d . . P A 3
N3C N 0.5767(4) 0.4864(6) 0.1976(4) 0.0158(13) Uani 0.528(9) 1 d . . P A 3
C19C C 0.6197(12) 0.5408(17) 0.2575(11) 0.020(2) Uani 0.357(9) 1 d D U P A 3
H19C H 0.617066 0.632287 0.260440 0.024 Uiso 0.357(9) 1 calc R U P A 3
C20C C 0.5308(13) 0.5535(17) 0.1365(12) 0.018(4) Uani 0.357(9) 1 d D U P A 3
H20G H 0.549504 0.543793 0.091292 0.027 Uiso 0.357(9) 1 calc R U P A 3
H20H H 0.529946 0.645366 0.149446 0.027 Uiso 0.357(9) 1 calc R U P A 3
H20I H 0.481048 0.518219 0.126221 0.027 Uiso 0.357(9) 1 calc R U P A 3
C21C C 0.5731(15) 0.3394(15) 0.1956(12) 0.024(4) Uani 0.357(9) 1 d D U P A 3
H21G H 0.610776 0.304265 0.238293 0.035 Uiso 0.357(9) 1 calc R U P A 3
H21H H 0.581702 0.308302 0.147735 0.035 Uiso 0.357(9) 1 calc R U P A 3
H21I H 0.524627 0.311069 0.199384 0.035 Uiso 0.357(9) 1 calc R U P A 3

loop_
_atom_site_aniso_label
_atom_site_aniso_U_11
_atom_site_aniso_U_22
_atom_site_aniso_U_33
_atom_site_aniso_U_23
_atom_site_aniso_U_13
_atom_site_aniso_U_12
U1 0.01031(17) 0.0226(5) 0.00759(17) -0.0014(3) 0.00296(12) -0.0017(3)
O1 0.015(2) 0.026(2) 0.012(2) 0.0003(19) 0.0057(18) 0.0017(19)
O2 0.019(3) 0.032(3) 0.013(2) -0.001(2) 0.0075(19) 0.003(2)
O3 0.017(2) 0.029(3) 0.015(2) -0.0037(19) 0.0085(18) -0.005(2)
O4 0.017(2) 0.024(2) 0.015(2) -0.0026(19) 0.0075(19) -0.003(2)
O5 0.015(2) 0.032(3) 0.009(2) 0.003(2) 0.0032(19) -0.003(2)
O6 0.014(2) 0.031(3) 0.011(2) -0.0012(19) 0.0053(18) -0.002(2)
O7 0.016(2) 0.029(4) 0.019(2) 0.001(3) -0.003(2) 0.003(3)
O8 0.016(2) 0.027(3) 0.014(2) -0.001(2) 0.0037(19) -0.002(2)
N1 0.015(3) 0.026(3) 0.012(2) 0.001(2) 0.005(2) 0.002(2)
N2 0.015(2) 0.026(3) 0.012(2) -0.003(2) 0.005(2) -0.003(2)
N3 0.013(2) 0.018(3) 0.015(2) -0.003(3) 0.001(2) 0.000(3)
N4 0.013(3) 0.024(3) 0.011(3) 0.001(2) 0.003(2) -0.002(2)
C1 0.017(3) 0.024(3) 0.015(3) 0.002(3) 0.005(2) -0.002(3)
C2 0.019(3) 0.027(3) 0.013(3) 0.002(2) 0.009(2) 0.000(3)
C3 0.017(3) 0.024(3) 0.012(3) 0.001(2) 0.004(2) -0.002(3)
C4 0.017(3) 0.028(3) 0.014(3) 0.003(3) 0.005(2) -0.004(3)
C5 0.023(3) 0.029(3) 0.019(3) -0.002(3) 0.009(3) 0.003(3)
C6 0.021(3) 0.028(3) 0.019(3) -0.004(3) 0.008(3) 0.001(3)
C7 0.012(3) 0.030(3) 0.014(4) -0.002(3) 0.008(3) -0.006(3)
C8 0.016(3) 0.031(3) 0.014(3) -0.001(3) 0.008(2) -0.005(3)
C9 0.020(3) 0.023(3) 0.017(3) 0.000(3) 0.006(3) -0.004(3)
C10 0.024(3) 0.021(3) 0.021(3) 0.002(3) 0.009(3) 0.000(3)
C11 0.019(3) 0.025(3) 0.012(3) -0.005(3) 0.007(3) -0.002(3)
C12 0.019(3) 0.025(3) 0.012(3) -0.002(2) 0.005(2) 0.001(3)
C13 0.016(3) 0.029(3) 0.015(3) 0.003(3) 0.004(3) 0.004(3)
C14 0.013(3) 0.034(3) 0.012(3) 0.004(3) 0.004(2) 0.000(3)
C15 0.018(3) 0.034(4) 0.008(3) 0.003(3) -0.001(3) 0.001(3)
C16 0.018(3) 0.033(4) 0.012(3) 0.002(3) 0.001(2) -0.003(3)
C17 0.016(3) 0.037(3) 0.012(3) -0.006(3) 0.007(2) -0.006(3)
C18 0.017(3) 0.034(3) 0.018(3) -0.008(3) 0.007(3) -0.002(3)
C19 0.016(4) 0.020(4) 0.016(4) -0.004(3) 0.003(3) 0.002(3)
C20 0.022(5) 0.022(6) 0.018(5) -0.002(4) -0.003(4) -0.002(5)
C21 0.020(5) 0.027(5) 0.022(5) -0.003(4) 0.001(4) 0.003(4)
C22 0.010(3) 0.033(4) 0.012(3) 0.004(3) 0.006(2) -0.003(3)
C23 0.019(4) 0.034(4) 0.007(3) -0.004(3) 0.005(3) -0.001(3)
C24 0.023(4) 0.025(4) 0.021(4) 0.002(3) 0.007(3) -0.006(3)
I1 0.0182(2) 0.0296(3) 0.0143(2) -0.00222(18) 0.00594(18) -0.00430(19)
I2 0.0169(5) 0.073(2) 0.0136(4) -0.0056(6) 0.0052(3) -0.0150(6)
I3 0.0201(6) 0.0244(14) 0.0119(7) -0.0023(6) 0.0046(5) -0.0015(5)
U1B 0.0051(12) 0.013(3) 0.0091(13) -0.001(2) 0.0039(9) 0.001(2)
O1B 0.019(5) 0.021(5) 0.015(5) -0.002(5) 0.008(5) -0.002(5)
O2B 0.018(5) 0.024(5) 0.013(5) -0.001(5) 0.005(5) -0.002(5)
O3B 0.018(5) 0.026(5) 0.014(5) 0.000(5) 0.006(5) 0.001(5)
O4B 0.019(5) 0.031(5) 0.017(5) -0.004(4) 0.008(4) 0.001(4)
O5B 0.016(5) 0.032(5) 0.012(5) -0.001(5) 0.004(5) -0.004(5)
O6B 0.012(6) 0.029(6) 0.012(6) -0.001(6) 0.005(6) -0.001(6)
O7B 0.016(5) 0.022(6) 0.016(5) -0.004(6) 0.000(5) 0.001(6)
O8B 0.013(5) 0.032(6) 0.010(5) 0.004(5) 0.002(5) -0.001(5)
N1B 0.015(4) 0.030(4) 0.013(4) -0.002(4) 0.006(4) -0.004(4)
N2B 0.014(5) 0.025(5) 0.013(5) 0.002(5) 0.008(5) -0.001(5)
N3B 0.015(5) 0.021(5) 0.015(5) -0.003(5) 0.003(5) 0.002(5)
N4B 0.012(5) 0.031(5) 0.011(5) 0.003(5) 0.005(5) 0.001(5)
C1B 0.016(5) 0.028(5) 0.015(5) -0.001(5) 0.009(5) -0.005(5)
C2B 0.017(5) 0.022(5) 0.015(5) -0.001(5) 0.009(5) -0.004(5)
C3B 0.020(5) 0.024(5) 0.016(5) -0.001(5) 0.006(5) -0.001(5)
C4B 0.019(5) 0.024(5) 0.013(5) -0.002(5) 0.006(5) -0.001(5)
C5B 0.016(5) 0.024(5) 0.013(5) 0.000(5) 0.007(4) 0.000(5)
C6B 0.016(5) 0.025(5) 0.014(5) 0.001(5) 0.006(5) 0.000(5)
C7B 0.017(5) 0.025(5) 0.013(5) 0.002(5) 0.006(5) 0.000(5)
C8B 0.018(6) 0.026(6) 0.014(6) 0.002(6) 0.004(6) 0.000(6)
C9B 0.018(5) 0.028(5) 0.016(5) -0.001(5) 0.006(5) 0.002(5)
C10B 0.019(5) 0.029(5) 0.016(5) -0.003(5) 0.008(5) 0.003(5)
C11B 0.017(5) 0.029(5) 0.016(5) -0.003(5) 0.007(4) -0.002(5)
C12B 0.015(5) 0.029(5) 0.014(5) -0.002(5) 0.007(5) -0.003(5)
C13B 0.017(6) 0.032(6) 0.014(6) -0.002(5) 0.006(5) -0.005(5)
C14B 0.016(5) 0.032(5) 0.012(5) -0.001(5) 0.004(5) -0.005(5)
C15B 0.016(6) 0.032(6) 0.012(6) -0.004(6) 0.003(5) -0.004(6)
C16B 0.015(6) 0.028(6) 0.012(6) -0.002(6) 0.003(6) -0.003(6)
C17B 0.013(6) 0.028(6) 0.013(6) -0.001(6) 0.005(6) 0.000(6)
C18B 0.013(7) 0.028(7) 0.011(7) 0.002(6) 0.005(6) -0.001(6)
C19B 0.017(4) 0.023(5) 0.018(4) -0.002(4) 0.003(4) 0.001(4)
C20B 0.016(9) 0.023(10) 0.016(9) -0.002(10) 0.002(9) 0.002(10)
C21B 0.019(9) 0.018(10) 0.016(9) -0.003(9) 0.002(9) 0.001(9)
C22B 0.012(5) 0.031(5) 0.011(5) 0.003(5) 0.005(5) 0.001(5)
C23B 0.012(5) 0.031(6) 0.011(5) 0.003(5) 0.005(5) 0.001(5)
C25 0.012(5) 0.031(6) 0.011(5) 0.003(5) 0.005(5) 0.002(5)
I1B 0.021(2) 0.017(2) 0.017(2) 0.0000(14) 0.0092(15) 0.0032(14)
I2B 0.0148(5) 0.0145(13) 0.0148(5) -0.0005(4) 0.0051(3) -0.0029(4)
I3B 0.031(2) 0.086(11) 0.026(2) 0.016(4) 0.0154(18) 0.011(4)
O7C 0.016(2) 0.029(4) 0.019(2) 0.001(3) -0.003(2) 0.003(3)
N3C 0.013(2) 0.018(3) 0.015(2) -0.003(3) 0.001(2) 0.000(3)
C19C 0.017(4) 0.024(4) 0.018(4) -0.006(4) 0.002(4) 0.003(4)
C20C 0.014(7) 0.024(8) 0.013(6) 0.000(7) -0.003(5) 0.005(7)
C21C 0.024(7) 0.021(8) 0.020(7) -0.001(7) -0.004(7) 0.001(7)

_geom_special_details            
;
 All esds (except the esd in the dihedral angle between two l.s. planes)
 are estimated using the full covariance matrix.  The cell esds are taken
 into account individually in the estimation of esds in distances, angles
 and torsion angles; correlations between esds in cell parameters are only
 used when they are defined by crystal symmetry.  An approximate (isotropic)
 treatment of cell esds is used for estimating esds involving l.s. planes.
;
loop_
_geom_bond_atom_site_label_1
_geom_bond_atom_site_label_2
_geom_bond_distance
_geom_bond_site_symmetry_2
_geom_bond_publ_flag
U1 O1 2.655(5) . ?
U1 O2 2.705(5) . ?
U1 O3 2.593(5) . ?
U1 O4 2.637(5) . ?
U1 O5 2.705(5) . ?
U1 O6 2.646(5) . ?
U1 O7 2.399(7) . ?
U1 O8 2.469(5) . ?
U1 N1 2.779(6) . ?
U1 N2 2.794(6) . ?
O1 C2 1.443(7) . ?
O1 C3 1.442(7) . ?
O2 C4 1.437(7) . ?
O2 C5 1.442(7) . ?
O3 C8 1.437(7) . ?
O3 C9 1.435(7) . ?
O4 C10 1.424(7) . ?
O4 C11 1.433(7) . ?
O5 C14 1.439(7) . ?
O5 C15 1.443(7) . ?
O6 C16 1.438(9) . ?
O6 C17 1.428(9) . ?
O7 C19 1.260(11) . ?
O8 C22 1.262(8) . ?
N1 C1 1.472(8) . ?
N1 C12 1.482(8) . ?
N1 C13 1.484(8) . ?
N2 C6 1.480(8) . ?
N2 C7 1.495(9) . ?
N2 C18 1.485(8) . ?
N3 C19 1.289(10) . ?
N3 C20 1.456(10) . ?
N3 C21 1.479(10) . ?
N4 C22 1.307(8) . ?
N4 C23 1.465(7) . ?
N4 C24 1.455(8) . ?
C1 H1A 0.9900 . ?
C1 H1B 0.9900 . ?
C1 C2 1.506(8) . ?
C2 H2A 0.9900 . ?
C2 H2B 0.9900 . ?
C3 H3A 0.9900 . ?
C3 H3B 0.9900 . ?
C3 C4 1.490(8) . ?
C4 H4A 0.9900 . ?
C4 H4B 0.9900 . ?
C5 H5A 0.9900 . ?
C5 H5B 0.9900 . ?
C5 C6 1.500(9) . ?
C6 H6B 0.9900 . ?
C6 H6A 0.9900 . ?
C7 H7A 0.9900 . ?
C7 H7B 0.9900 . ?
C7 C8 1.497(9) . ?
C8 H8A 0.9900 . ?
C8 H8B 0.9900 . ?
C9 H9A 0.9900 . ?
C9 H9B 0.9900 . ?
C9 C10 1.482(8) . ?
C10 H10A 0.9900 . ?
C10 H10B 0.9900 . ?
C11 H11A 0.9900 . ?
C11 H11B 0.9900 . ?
C11 C12 1.498(8) . ?
C12 H12A 0.9900 . ?
C12 H12B 0.9900 . ?
C13 H13A 0.9900 . ?
C13 H13B 0.9900 . ?
C13 C14 1.500(8) . ?
C14 H14B 0.9900 . ?
C14 H14A 0.9900 . ?
C15 H15A 0.9900 . ?
C15 H15B 0.9900 . ?
C15 C16 1.483(8) . ?
C16 H16A 0.9900 . ?
C16 H16B 0.9900 . ?
C17 H17A 0.9900 . ?
C17 H17B 0.9900 . ?
C17 C18 1.495(9) . ?
C18 H18B 0.9900 . ?
C18 H18A 0.9900 . ?
C19 H19 0.9500 . ?
C20 H20A 0.9800 . ?
C20 H20B 0.9800 . ?
C20 H20C 0.9800 . ?
C21 H21A 0.9800 . ?
C21 H21B 0.9800 . ?
C21 H21C 0.9800 . ?
C22 H22 0.9500 . ?
C23 H23A 0.9800 . ?
C23 H23B 0.9800 . ?
C23 H23C 0.9800 . ?
C24 H24A 0.9800 . ?
C24 H24B 0.9800 . ?
C24 H24C 0.9800 . ?
U1B O1B 2.672(15) . ?
U1B O2B 2.651(14) . ?
U1B O3B 2.647(15) . ?
U1B O4B 2.646(15) . ?
U1B O5B 2.658(15) . ?
U1B O6B 2.656(15) . ?
U1B O7B 2.47(6) . ?
U1B O8B 2.48(4) . ?
U1B N1B 2.789(17) . ?
U1B N2B 2.793(17) . ?
O1B C2B 1.447(15) . ?
O1B C3B 1.444(15) . ?
O2B C4B 1.437(15) . ?
O2B C5B 1.439(15) . ?
O3B C8B 1.432(15) . ?
O3B C9B 1.431(15) . ?
O4B C10B 1.428(15) . ?
O4B C11B 1.432(15) . ?
O5B C14B 1.438(15) . ?
O5B C15B 1.439(15) . ?
O6B C16B 1.440(15) . ?
O6B C17B 1.432(15) . ?
O7B C19B 1.262(19) . ?
O8B C22B 1.22(6) . ?
N1B C1B 1.486(16) . ?
N1B C12B 1.488(16) . ?
N1B C13B 1.485(16) . ?
N2B C6B 1.486(15) . ?
N2B C7B 1.484(16) . ?
N2B C18B 1.483(16) . ?
N3B C19B 1.295(19) . ?
N3B C20B 1.460(16) . ?
N3B C21B 1.458(16) . ?
N4B C22B 1.25(4) . ?
N4B C23B 1.461(16) . ?
N4B C25 1.467(16) . ?
C1B H1BA 0.9900 . ?
C1B H1BB 0.9900 . ?
C1B C2B 1.495(16) . ?
C2B H2BA 0.9900 . ?
C2B H2BB 0.9900 . ?
C3B H3BA 0.9900 . ?
C3B H3BB 0.9900 . ?
C3B C4B 1.486(16) . ?
C4B H4BA 0.9900 . ?
C4B H4BB 0.9900 . ?
C5B H5BA 0.9900 . ?
C5B H5BB 0.9900 . ?
C5B C6B 1.488(16) . ?
C6B H6BA 0.9900 . ?
C6B H6BB 0.9900 . ?
C7B H7BB 0.9900 . ?
C7B H7BA 0.9900 . ?
C7B C8B 1.495(16) . ?
C8B H8BA 0.9900 . ?
C8B H8BB 0.9900 . ?
C9B H9BA 0.9900 . ?
C9B H9BB 0.9900 . ?
C9B C10B 1.499(16) . ?
C10B H10C 0.9900 . ?
C10B H10D 0.9900 . ?
C11B H11C 0.9900 . ?
C11B H11D 0.9900 . ?
C11B C12B 1.494(16) . ?
C12B H12D 0.9900 . ?
C12B H12C 0.9900 . ?
C13B H13C 0.9900 . ?
C13B H13D 0.9900 . ?
C13B C14B 1.493(16) . ?
C14B H14C 0.9900 . ?
C14B H14D 0.9900 . ?
C15B H15C 0.9900 . ?
C15B H15D 0.9900 . ?
C15B C16B 1.492(16) . ?
C16B H16C 0.9900 . ?
C16B H16D 0.9900 . ?
C17B H17C 0.9900 . ?
C17B H17D 0.9900 . ?
C17B C18B 1.494(16) . ?
C18B H18D 0.9900 . ?
C18B H18C 0.9900 . ?
C19B H19B 0.9500 . ?
C20B H20D 0.9800 . ?
C20B H20E 0.9800 . ?
C20B H20F 0.9800 . ?
C21B H21D 0.9800 . ?
C21B H21E 0.9800 . ?
C21B H21F 0.9800 . ?
C22B H22B 0.9500 . ?
C23B H23D 0.9800 . ?
C23B H23E 0.9800 . ?
C23B H23F 0.9800 . ?
C25 H25A 0.9800 . ?
C25 H25B 0.9800 . ?
C25 H25C 0.9800 . ?
O7C C19C 1.217(18) . ?
N3C C19C 1.310(16) . ?
N3C C20C 1.406(15) . ?
N3C C21C 1.522(16) . ?
C19C H19C 0.9500 . ?
C20C H20G 0.9800 . ?
C20C H20H 0.9800 . ?
C20C H20I 0.9800 . ?
C21C H21G 0.9800 . ?
C21C H21H 0.9800 . ?
C21C H21I 0.9800 . ?

loop_
_geom_angle_atom_site_label_1
_geom_angle_atom_site_label_2
_geom_angle_atom_site_label_3
_geom_angle
_geom_angle_site_symmetry_1
_geom_angle_site_symmetry_3
_geom_angle_publ_flag
O1 U1 O2 58.42(15) . . ?
O1 U1 O5 111.58(15) . . ?
O1 U1 N1 60.58(16) . . ?
O1 U1 N2 119.07(16) . . ?
O2 U1 N1 119.00(16) . . ?
O2 U1 N2 60.67(16) . . ?
O3 U1 O1 154.28(16) . . ?
O3 U1 O2 119.08(17) . . ?
O3 U1 O4 60.62(15) . . ?
O3 U1 O5 84.21(16) . . ?
O3 U1 O6 67.85(18) . . ?
O3 U1 N1 115.17(17) . . ?
O3 U1 N2 64.25(17) . . ?
O4 U1 O1 101.54(16) . . ?
O4 U1 O2 134.27(17) . . ?
O4 U1 O5 78.20(16) . . ?
O4 U1 O6 115.44(18) . . ?
O4 U1 N1 59.15(16) . . ?
O4 U1 N2 119.56(16) . . ?
O5 U1 O2 145.59(17) . . ?
O5 U1 N1 62.47(15) . . ?
O5 U1 N2 118.97(16) . . ?
O6 U1 O1 137.37(18) . . ?
O6 U1 O2 103.3(2) . . ?
O6 U1 O5 60.0(2) . . ?
O6 U1 N1 121.7(2) . . ?
O6 U1 N2 60.0(2) . . ?
O7 U1 O1 76.7(2) . . ?
O7 U1 O2 65.61(19) . . ?
O7 U1 O3 79.5(2) . . ?
O7 U1 O4 70.0(2) . . ?
O7 U1 O5 148.2(2) . . ?
O7 U1 O6 134.4(3) . . ?
O7 U1 O8 139.1(2) . . ?
O7 U1 N1 100.4(3) . . ?
O7 U1 N2 77.7(3) . . ?
O8 U1 O1 69.39(16) . . ?
O8 U1 O2 77.18(17) . . ?
O8 U1 O3 136.33(17) . . ?
O8 U1 O4 138.19(17) . . ?
O8 U1 O5 68.81(17) . . ?
O8 U1 O6 69.0(2) . . ?
O8 U1 N1 82.61(17) . . ?
O8 U1 N2 99.03(17) . . ?
N1 U1 N2 178.11(17) . . ?
C2 O1 U1 125.3(4) . . ?
C3 O1 U1 120.7(4) . . ?
C3 O1 C2 111.4(5) . . ?
C4 O2 U1 123.7(4) . . ?
C4 O2 C5 111.8(5) . . ?
C5 O2 U1 124.5(4) . . ?
C8 O3 U1 120.6(4) . . ?
C9 O3 U1 120.1(4) . . ?
C9 O3 C8 113.6(5) . . ?
C10 O4 U1 120.8(4) . . ?
C10 O4 C11 112.6(5) . . ?
C11 O4 U1 125.4(4) . . ?
C14 O5 U1 117.2(4) . . ?
C14 O5 C15 109.6(5) . . ?
C15 O5 U1 119.2(4) . . ?
C16 O6 U1 120.4(5) . . ?
C17 O6 U1 126.1(5) . . ?
C17 O6 C16 112.1(5) . . ?
C19 O7 U1 148.2(7) . . ?
C22 O8 U1 130.8(5) . . ?
C1 N1 U1 109.7(4) . . ?
C1 N1 C12 109.6(5) . . ?
C1 N1 C13 108.6(5) . . ?
C12 N1 U1 106.2(4) . . ?
C12 N1 C13 110.1(5) . . ?
C13 N1 U1 112.6(4) . . ?
C6 N2 U1 111.5(4) . . ?
C6 N2 C7 107.5(5) . . ?
C6 N2 C18 108.1(6) . . ?
C7 N2 U1 111.2(4) . . ?
C18 N2 U1 106.6(4) . . ?
C18 N2 C7 112.1(6) . . ?
C19 N3 C20 122.8(8) . . ?
C19 N3 C21 121.5(8) . . ?
C20 N3 C21 115.7(7) . . ?
C22 N4 C23 122.4(6) . . ?
C22 N4 C24 121.2(6) . . ?
C24 N4 C23 116.2(6) . . ?
N1 C1 H1A 109.2 . . ?
N1 C1 H1B 109.2 . . ?
N1 C1 C2 112.1(6) . . ?
H1A C1 H1B 107.9 . . ?
C2 C1 H1A 109.2 . . ?
C2 C1 H1B 109.2 . . ?
O1 C2 C1 107.8(5) . . ?
O1 C2 H2A 110.1 . . ?
O1 C2 H2B 110.1 . . ?
C1 C2 H2A 110.1 . . ?
C1 C2 H2B 110.1 . . ?
H2A C2 H2B 108.5 . . ?
O1 C3 H3A 110.2 . . ?
O1 C3 H3B 110.2 . . ?
O1 C3 C4 107.5(5) . . ?
H3A C3 H3B 108.5 . . ?
C4 C3 H3A 110.2 . . ?
C4 C3 H3B 110.2 . . ?
O2 C4 C3 108.5(6) . . ?
O2 C4 H4A 110.0 . . ?
O2 C4 H4B 110.0 . . ?
C3 C4 H4A 110.0 . . ?
C3 C4 H4B 110.0 . . ?
H4A C4 H4B 108.4 . . ?
O2 C5 H5A 110.4 . . ?
O2 C5 H5B 110.4 . . ?
O2 C5 C6 106.8(6) . . ?
H5A C5 H5B 108.6 . . ?
C6 C5 H5A 110.4 . . ?
C6 C5 H5B 110.4 . . ?
N2 C6 C5 113.3(6) . . ?
N2 C6 H6B 108.9 . . ?
N2 C6 H6A 108.9 . . ?
C5 C6 H6B 108.9 . . ?
C5 C6 H6A 108.9 . . ?
H6B C6 H6A 107.7 . . ?
N2 C7 H7A 108.5 . . ?
N2 C7 H7B 108.5 . . ?
N2 C7 C8 115.0(7) . . ?
H7A C7 H7B 107.5 . . ?
C8 C7 H7A 108.5 . . ?
C8 C7 H7B 108.5 . . ?
O3 C8 C7 110.9(6) . . ?
O3 C8 H8A 109.5 . . ?
O3 C8 H8B 109.5 . . ?
C7 C8 H8A 109.5 . . ?
C7 C8 H8B 109.5 . . ?
H8A C8 H8B 108.1 . . ?
O3 C9 H9A 110.2 . . ?
O3 C9 H9B 110.2 . . ?
O3 C9 C10 107.8(6) . . ?
H9A C9 H9B 108.5 . . ?
C10 C9 H9A 110.2 . . ?
C10 C9 H9B 110.2 . . ?
O4 C10 C9 108.2(6) . . ?
O4 C10 H10A 110.1 . . ?
O4 C10 H10B 110.1 . . ?
C9 C10 H10A 110.1 . . ?
C9 C10 H10B 110.1 . . ?
H10A C10 H10B 108.4 . . ?
O4 C11 H11A 110.1 . . ?
O4 C11 H11B 110.1 . . ?
O4 C11 C12 107.9(5) . . ?
H11A C11 H11B 108.4 . . ?
C12 C11 H11A 110.1 . . ?
C12 C11 H11B 110.1 . . ?
N1 C12 C11 111.2(5) . . ?
N1 C12 H12A 109.4 . . ?
N1 C12 H12B 109.4 . . ?
C11 C12 H12A 109.4 . . ?
C11 C12 H12B 109.4 . . ?
H12A C12 H12B 108.0 . . ?
N1 C13 H13A 109.2 . . ?
N1 C13 H13B 109.2 . . ?
N1 C13 C14 111.9(6) . . ?
H13A C13 H13B 107.9 . . ?
C14 C13 H13A 109.2 . . ?
C14 C13 H13B 109.2 . . ?
O5 C14 C13 107.4(5) . . ?
O5 C14 H14B 110.2 . . ?
O5 C14 H14A 110.2 . . ?
C13 C14 H14B 110.2 . . ?
C13 C14 H14A 110.2 . . ?
H14B C14 H14A 108.5 . . ?
O5 C15 H15A 110.1 . . ?
O5 C15 H15B 110.1 . . ?
O5 C15 C16 107.8(5) . . ?
H15A C15 H15B 108.5 . . ?
C16 C15 H15A 110.1 . . ?
C16 C15 H15B 110.1 . . ?
O6 C16 C15 107.9(6) . . ?
O6 C16 H16A 110.1 . . ?
O6 C16 H16B 110.1 . . ?
C15 C16 H16A 110.1 . . ?
C15 C16 H16B 110.1 . . ?
H16A C16 H16B 108.4 . . ?
O6 C17 H17A 110.2 . . ?
O6 C17 H17B 110.2 . . ?
O6 C17 C18 107.4(6) . . ?
H17A C17 H17B 108.5 . . ?
C18 C17 H17A 110.2 . . ?
C18 C17 H17B 110.2 . . ?
N2 C18 C17 112.8(6) . . ?
N2 C18 H18B 109.0 . . ?
N2 C18 H18A 109.0 . . ?
C17 C18 H18B 109.0 . . ?
C17 C18 H18A 109.0 . . ?
H18B C18 H18A 107.8 . . ?
O7 C19 N3 125.2(10) . . ?
O7 C19 H19 117.4 . . ?
N3 C19 H19 117.4 . . ?
N3 C20 H20A 109.5 . . ?
N3 C20 H20B 109.5 . . ?
N3 C20 H20C 109.5 . . ?
H20A C20 H20B 109.5 . . ?
H20A C20 H20C 109.5 . . ?
H20B C20 H20C 109.5 . . ?
N3 C21 H21A 109.5 . . ?
N3 C21 H21B 109.5 . . ?
N3 C21 H21C 109.5 . . ?
H21A C21 H21B 109.5 . . ?
H21A C21 H21C 109.5 . . ?
H21B C21 H21C 109.5 . . ?
O8 C22 N4 124.6(6) . . ?
O8 C22 H22 117.7 . . ?
N4 C22 H22 117.7 . . ?
N4 C23 H23A 109.5 . . ?
N4 C23 H23B 109.5 . . ?
N4 C23 H23C 109.5 . . ?
H23A C23 H23B 109.5 . . ?
H23A C23 H23C 109.5 . . ?
H23B C23 H23C 109.5 . . ?
N4 C24 H24A 109.5 . . ?
N4 C24 H24B 109.5 . . ?
N4 C24 H24C 109.5 . . ?
H24A C24 H24B 109.5 . . ?
H24A C24 H24C 109.5 . . ?
H24B C24 H24C 109.5 . . ?
O1B U1B N1B 61.8(12) . . ?
O1B U1B N2B 118.7(11) . . ?
O2B U1B O1B 57.1(11) . . ?
O2B U1B O5B 135.6(19) . . ?
O2B U1B O6B 111.3(11) . . ?
O2B U1B N1B 118.9(11) . . ?
O2B U1B N2B 61.7(10) . . ?
O3B U1B O1B 134.0(14) . . ?
O3B U1B O2B 103.4(12) . . ?
O3B U1B O5B 115.5(17) . . ?
O3B U1B O6B 78.1(13) . . ?
O3B U1B N1B 117.9(13) . . ?
O3B U1B N2B 59.3(11) . . ?
O4B U1B O1B 120.5(13) . . ?
O4B U1B O2B 156.3(12) . . ?
O4B U1B O3B 60.0(11) . . ?
O4B U1B O5B 67.6(19) . . ?
O4B U1B O6B 83.1(12) . . ?
O4B U1B N1B 64.0(12) . . ?
O4B U1B N2B 114.2(11) . . ?
O5B U1B O1B 103.5(14) . . ?
O5B U1B N1B 60.4(14) . . ?
O5B U1B N2B 121.6(13) . . ?
O6B U1B O1B 145.7(14) . . ?
O6B U1B O5B 60.3(13) . . ?
O6B U1B N1B 119.4(10) . . ?
O6B U1B N2B 62.1(10) . . ?
O7B U1B O1B 52.9(17) . . ?
O7B U1B O2B 73(2) . . ?
O7B U1B O3B 82.7(17) . . ?
O7B U1B O4B 87(2) . . ?
O7B U1B O5B 130(2) . . ?
O7B U1B O6B 160.8(16) . . ?
O7B U1B O8B 128.2(19) . . ?
O7B U1B N1B 70(2) . . ?
O7B U1B N2B 108(2) . . ?
O8B U1B O1B 77.2(14) . . ?
O8B U1B O2B 67.8(13) . . ?
O8B U1B O3B 138.3(14) . . ?
O8B U1B O4B 135.8(13) . . ?
O8B U1B O5B 69(2) . . ?
O8B U1B O6B 68.9(14) . . ?
O8B U1B N1B 100.6(13) . . ?
O8B U1B N2B 82.5(13) . . ?
N1B U1B N2B 176.9(11) . . ?
C2B O1B U1B 123(2) . . ?
C3B O1B U1B 127(2) . . ?
C3B O1B C2B 109.9(15) . . ?
C4B O2B U1B 122(2) . . ?
C4B O2B C5B 111.0(15) . . ?
C5B O2B U1B 123(2) . . ?
C8B O3B U1B 123(2) . . ?
C9B O3B U1B 122(2) . . ?
C9B O3B C8B 112.7(15) . . ?
C10B O4B U1B 120(3) . . ?
C10B O4B C11B 113.0(16) . . ?
C11B O4B U1B 122(2) . . ?
C14B O5B U1B 125(3) . . ?
C14B O5B C15B 111.5(16) . . ?
C15B O5B U1B 119(3) . . ?
C16B O6B U1B 121(2) . . ?
C17B O6B U1B 117(3) . . ?
C17B O6B C16B 111.7(15) . . ?
C19B O7B U1B 139(5) . . ?
C22B O8B U1B 132(4) . . ?
C1B N1B U1B 109(2) . . ?
C1B N1B C12B 107.7(16) . . ?
C12B N1B U1B 105(4) . . ?
C13B N1B U1B 105(2) . . ?
C13B N1B C1B 109(3) . . ?
C13B N1B C12B 121(5) . . ?
C6B N2B U1B 109(2) . . ?
C7B N2B U1B 108(2) . . ?
C7B N2B C6B 108.1(16) . . ?
C18B N2B U1B 112(2) . . ?
C18B N2B C6B 110(3) . . ?
C18B N2B C7B 109(3) . . ?
C19B N3B C20B 122(2) . . ?
C19B N3B C21B 125(3) . . ?
C21B N3B C20B 112.8(19) . . ?
C22B N4B C23B 118(3) . . ?
C22B N4B C25 125(3) . . ?
C23B N4B C25 116.3(19) . . ?
N1B C1B H1BA 108.9 . . ?
N1B C1B H1BB 108.9 . . ?
N1B C1B C2B 113(4) . . ?
H1BA C1B H1BB 107.8 . . ?
C2B C1B H1BA 108.9 . . ?
C2B C1B H1BB 108.9 . . ?
O1B C2B C1B 106(4) . . ?
O1B C2B H2BA 110.5 . . ?
O1B C2B H2BB 110.5 . . ?
C1B C2B H2BA 110.5 . . ?
C1B C2B H2BB 110.5 . . ?
H2BA C2B H2BB 108.7 . . ?
O1B C3B H3BA 110.4 . . ?
O1B C3B H3BB 110.4 . . ?
O1B C3B C4B 106(3) . . ?
H3BA C3B H3BB 108.6 . . ?
C4B C3B H3BA 110.4 . . ?
C4B C3B H3BB 110.4 . . ?
O2B C4B C3B 107(3) . . ?
O2B C4B H4BA 110.3 . . ?
O2B C4B H4BB 110.3 . . ?
C3B C4B H4BA 110.3 . . ?
C3B C4B H4BB 110.3 . . ?
H4BA C4B H4BB 108.6 . . ?
O2B C5B H5BA 109.5 . . ?
O2B C5B H5BB 109.5 . . ?
O2B C5B C6B 111(3) . . ?
H5BA C5B H5BB 108.0 . . ?
C6B C5B H5BA 109.5 . . ?
C6B C5B H5BB 109.5 . . ?
N2B C6B C5B 111(3) . . ?
N2B C6B H6BA 109.5 . . ?
N2B C6B H6BB 109.5 . . ?
C5B C6B H6BA 109.5 . . ?
C5B C6B H6BB 109.5 . . ?
H6BA C6B H6BB 108.1 . . ?
N2B C7B H7BB 109.8 . . ?
N2B C7B H7BA 109.8 . . ?
N2B C7B C8B 109(3) . . ?
H7BB C7B H7BA 108.3 . . ?
C8B C7B H7BB 109.8 . . ?
C8B C7B H7BA 109.8 . . ?
O3B C8B C7B 112(4) . . ?
O3B C8B H8BA 109.1 . . ?
O3B C8B H8BB 109.1 . . ?
C7B C8B H8BA 109.1 . . ?
C7B C8B H8BB 109.1 . . ?
H8BA C8B H8BB 107.9 . . ?
O3B C9B H9BA 110.6 . . ?
O3B C9B H9BB 110.6 . . ?
O3B C9B C10B 106(4) . . ?
H9BA C9B H9BB 108.7 . . ?
C10B C9B H9BA 110.6 . . ?
C10B C9B H9BB 110.6 . . ?
O4B C10B C9B 109(3) . . ?
O4B C10B H10C 109.8 . . ?
O4B C10B H10D 109.8 . . ?
C9B C10B H10C 109.8 . . ?
C9B C10B H10D 109.8 . . ?
H10C C10B H10D 108.3 . . ?
O4B C11B H11C 111.3 . . ?
O4B C11B H11D 111.3 . . ?
O4B C11B C12B 102(5) . . ?
H11C C11B H11D 109.2 . . ?
C12B C11B H11C 111.3 . . ?
C12B C11B H11D 111.3 . . ?
N1B C12B C11B 119(5) . . ?
N1B C12B H12D 107.5 . . ?
N1B C12B H12C 107.5 . . ?
C11B C12B H12D 107.5 . . ?
C11B C12B H12C 107.5 . . ?
H12D C12B H12C 107.0 . . ?
N1B C13B H13C 109.2 . . ?
N1B C13B H13D 109.2 . . ?
N1B C13B C14B 112(4) . . ?
H13C C13B H13D 107.9 . . ?
C14B C13B H13C 109.2 . . ?
C14B C13B H13D 109.2 . . ?
O5B C14B C13B 106(4) . . ?
O5B C14B H14C 110.5 . . ?
O5B C14B H14D 110.5 . . ?
C13B C14B H14C 110.5 . . ?
C13B C14B H14D 110.5 . . ?
H14C C14B H14D 108.7 . . ?
O5B C15B H15C 110.5 . . ?
O5B C15B H15D 110.5 . . ?
O5B C15B C16B 106(4) . . ?
H15C C15B H15D 108.6 . . ?
C16B C15B H15C 110.5 . . ?
C16B C15B H15D 110.5 . . ?
O6B C16B C15B 110(3) . . ?
O6B C16B H16C 109.6 . . ?
O6B C16B H16D 109.6 . . ?
C15B C16B H16C 109.6 . . ?
C15B C16B H16D 109.6 . . ?
H16C C16B H16D 108.1 . . ?
O6B C17B H17C 110.2 . . ?
O6B C17B H17D 110.2 . . ?
O6B C17B C18B 107(3) . . ?
H17C C17B H17D 108.5 . . ?
C18B C17B H17C 110.2 . . ?
C18B C17B H17D 110.2 . . ?
N2B C18B C17B 108(3) . . ?
N2B C18B H18D 110.0 . . ?
N2B C18B H18C 110.0 . . ?
C17B C18B H18D 110.0 . . ?
C17B C18B H18C 110.0 . . ?
H18D C18B H18C 108.4 . . ?
O7B C19B N3B 126(5) . . ?
O7B C19B H19B 117.0 . . ?
N3B C19B H19B 117.0 . . ?
N3B C20B H20D 109.5 . . ?
N3B C20B H20E 109.5 . . ?
N3B C20B H20F 109.5 . . ?
H20D C20B H20E 109.5 . . ?
H20D C20B H20F 109.5 . . ?
H20E C20B H20F 109.5 . . ?
N3B C21B H21D 109.5 . . ?
N3B C21B H21E 109.5 . . ?
N3B C21B H21F 109.5 . . ?
H21D C21B H21E 109.5 . . ?
H21D C21B H21F 109.5 . . ?
H21E C21B H21F 109.5 . . ?
O8B C22B N4B 130(5) . . ?
O8B C22B H22B 114.8 . . ?
N4B C22B H22B 114.8 . . ?
N4B C23B H23D 109.5 . . ?
N4B C23B H23E 109.5 . . ?
N4B C23B H23F 109.5 . . ?
H23D C23B H23E 109.5 . . ?
H23D C23B H23F 109.5 . . ?
H23E C23B H23F 109.5 . . ?
N4B C25 H25A 109.5 . . ?
N4B C25 H25B 109.5 . . ?
N4B C25 H25C 109.5 . . ?
H25A C25 H25B 109.5 . . ?
H25A C25 H25C 109.5 . . ?
H25B C25 H25C 109.5 . . ?
C19C N3C C20C 124.9(11) . . ?
C19C N3C C21C 117.6(11) . . ?
C20C N3C C21C 117.4(10) . . ?
O7C C19C N3C 127.2(14) . . ?
O7C C19C H19C 116.4 . . ?
N3C C19C H19C 116.4 . . ?
N3C C20C H20G 109.5 . . ?
N3C C20C H20H 109.5 . . ?
N3C C20C H20I 109.5 . . ?
H20G C20C H20H 109.5 . . ?
H20G C20C H20I 109.5 . . ?
H20H C20C H20I 109.5 . . ?
N3C C21C H21G 109.5 . . ?
N3C C21C H21H 109.5 . . ?
N3C C21C H21I 109.5 . . ?
H21G C21C H21H 109.5 . . ?
H21G C21C H21I 109.5 . . ?
H21H C21C H21I 109.5 . . ?

loop_
_geom_torsion_atom_site_label_1
_geom_torsion_atom_site_label_2
_geom_torsion_atom_site_label_3
_geom_torsion_atom_site_label_4
_geom_torsion
_geom_torsion_site_symmetry_1
_geom_torsion_site_symmetry_2
_geom_torsion_site_symmetry_3
_geom_torsion_site_symmetry_4
_geom_torsion_publ_flag
U1 O1 C2 C1 -17.3(8) . . . . ?
U1 O1 C3 C4 51.1(7) . . . . ?
U1 O2 C4 C3 27.3(7) . . . . ?
U1 O2 C5 C6 -28.9(8) . . . . ?
U1 O3 C8 C7 41.4(7) . . . . ?
U1 O3 C9 C10 46.6(7) . . . . ?
U1 O4 C10 C9 37.2(7) . . . . ?
U1 O4 C11 C12 -1.7(8) . . . . ?
U1 O5 C14 C13 -49.4(7) . . . . ?
U1 O5 C15 C16 41.5(7) . . . . ?
U1 O6 C16 C15 46.5(8) . . . . ?
U1 O6 C17 C18 -9.1(8) . . . . ?
U1 O7 C19 N3 -169.0(10) . . . . ?
U1 O8 C22 N4 121.2(7) . . . . ?
U1 N1 C1 C2 -56.0(6) . . . . ?
U1 N1 C12 C11 -61.7(6) . . . . ?
U1 N1 C13 C14 -42.7(7) . . . . ?
U1 N2 C6 C5 -51.8(7) . . . . ?
U1 N2 C7 C8 33.2(8) . . . . ?
U1 N2 C18 C17 -59.4(6) . . . . ?
O1 C3 C4 O2 -46.6(7) . . . . ?
O2 C5 C6 N2 52.4(8) . . . . ?
O3 C9 C10 O4 -51.1(8) . . . . ?
O4 C11 C12 N1 43.6(8) . . . . ?
O5 C15 C16 O6 -54.2(8) . . . . ?
O6 C17 C18 N2 46.8(8) . . . . ?
N1 C1 C2 O1 48.5(8) . . . . ?
N1 C13 C14 O5 60.7(8) . . . . ?
N2 C7 C8 O3 -49.0(9) . . . . ?
C1 N1 C12 C11 179.8(6) . . . . ?
C1 N1 C13 C14 79.0(7) . . . . ?
C2 O1 C3 C4 -146.3(6) . . . . ?
C3 O1 C2 C1 -179.0(6) . . . . ?
C4 O2 C5 C6 154.5(6) . . . . ?
C5 O2 C4 C3 -156.0(6) . . . . ?
C6 N2 C7 C8 155.5(6) . . . . ?
C6 N2 C18 C17 -179.3(6) . . . . ?
C7 N2 C6 C5 -173.9(6) . . . . ?
C7 N2 C18 C17 62.5(8) . . . . ?
C8 O3 C9 C10 -160.1(6) . . . . ?
C9 O3 C8 C7 -111.7(7) . . . . ?
C10 O4 C11 C12 -168.7(6) . . . . ?
C11 O4 C10 C9 -155.2(6) . . . . ?
C12 N1 C1 C2 60.3(7) . . . . ?
C12 N1 C13 C14 -161.0(6) . . . . ?
C13 N1 C1 C2 -179.4(6) . . . . ?
C13 N1 C12 C11 60.4(7) . . . . ?
C14 O5 C15 C16 -179.7(6) . . . . ?
C15 O5 C14 C13 170.9(6) . . . . ?
C16 O6 C17 C18 -175.2(6) . . . . ?
C17 O6 C16 C15 -146.5(7) . . . . ?
C18 N2 C6 C5 65.0(7) . . . . ?
C18 N2 C7 C8 -85.9(8) . . . . ?
C20 N3 C19 O7 -177.9(12) . . . . ?
C21 N3 C19 O7 4.6(19) . . . . ?
C23 N4 C22 O8 0.7(11) . . . . ?
C24 N4 C22 O8 -175.5(7) . . . . ?
U1B O1B C2B C1B 32(6) . . . . ?
U1B O1B C3B C4B -27(6) . . . . ?
U1B O2B C4B C3B -51(5) . . . . ?
U1B O2B C5B C6B 22(5) . . . . ?
U1B O3B C8B C7B -1(6) . . . . ?
U1B O3B C9B C10B -40(5) . . . . ?
U1B O4B C10B C9B -45(6) . . . . ?
U1B O4B C11B C12B -42(4) . . . . ?
U1B O5B C14B C13B 15(7) . . . . ?
U1B O5B C15B C16B -49(7) . . . . ?
U1B O6B C16B C15B -34(6) . . . . ?
U1B O6B C17B C18B 54(5) . . . . ?
U1B O7B C19B N3B 160(8) . . . . ?
U1B O8B C22B N4B -119(6) . . . . ?
U1B N1B C1B C2B 54(4) . . . . ?
U1B N1B C12B C11B -49(8) . . . . ?
U1B N1B C13B C14B 63(4) . . . . ?
U1B N2B C6B C5B 54(3) . . . . ?
U1B N2B C7B C8B 59(4) . . . . ?
U1B N2B C18B C17B 45(4) . . . . ?
O1B C3B C4B O2B 45(5) . . . . ?
O2B C5B C6B N2B -51(5) . . . . ?
O3B C9B C10B O4B 52(6) . . . . ?
O4B C11B C12B N1B 62(8) . . . . ?
O5B C15B C16B O6B 51(6) . . . . ?
O6B C17B C18B N2B -65(5) . . . . ?
N1B C1B C2B O1B -57(6) . . . . ?
N1B C13B C14B O5B -53(6) . . . . ?
N2B C7B C8B O3B -40(6) . . . . ?
C1B N1B C12B C11B -165(6) . . . . ?
C1B N1B C13B C14B 180(4) . . . . ?
C2B O1B C3B C4B 158(5) . . . . ?
C3B O1B C2B C1B -153(4) . . . . ?
C4B O2B C5B C6B 180(4) . . . . ?
C5B O2B C4B C3B 151(4) . . . . ?
C6B N2B C7B C8B 177(4) . . . . ?
C6B N2B C18B C17B -77(4) . . . . ?
C7B N2B C6B C5B -62(5) . . . . ?
C7B N2B C18B C17B 164(3) . . . . ?
C8B O3B C9B C10B 156(4) . . . . ?
C9B O3B C8B C7B 162(4) . . . . ?
C10B O4B C11B C12B 110(5) . . . . ?
C11B O4B C10B C9B 162(4) . . . . ?
C12B N1B C1B C2B 168(5) . . . . ?
C12B N1B C13B C14B -55(6) . . . . ?
C13B N1B C1B C2B -60(5) . . . . ?
C13B N1B C12B C11B 70(9) . . . . ?
C14B O5B C15B C16B 154(5) . . . . ?
C15B O5B C14B C13B 172(5) . . . . ?
C16B O6B C17B C18B -161(4) . . . . ?
C17B O6B C16B C15B -177(4) . . . . ?
C18B N2B C6B C5B 178(3) . . . . ?
C18B N2B C7B C8B -63(5) . . . . ?
C20B N3B C19B O7B 177(9) . . . . ?
C21B N3B C19B O7B 2(15) . . . . ?
C23B N4B C22B O8B 1(9) . . . . ?
C25 N4B C22B O8B 178(5) . . . . ?
C20C N3C C19C O7C -176(2) . . . . ?
C21C N3C C19C O7C 7(3) . . . . ?

_shelx_res_file                  
;
TITL mb_nk_aza222_ui3_b.res in P2(1)/c
    mb_nk_aza222_ui3_3.res
    created by SHELXL-2018/3 at 15:27:59 on 09-Dec-2021
REM Old TITL MB_NK_aza222_UI3 in P2(1)/c
REM SHELXT solution in P2(1)/c: R1 0.274, Rweak 0.008, Alpha 0.055
REM <I/s> 1.073 for 412 systematic absences, Orientation as input
REM Formula found by SHELXT: C21C N4B O8 I3B U
CELL 0.71073 18.8644 10.3453 18.2109 90 104.769 90
ZERR 4 0.0012 0.0006 0.001 0 0.002 0
LATT 1
SYMM -X,0.5+Y,0.5-Z
SFAC C H I N O U
UNIT 96.01 200.02 12 16 32 4
SADI O7 C19C O7 C19 O8 C22 O7B C19B
SADI C19C C21C C19 C21 C22 C23 C21B C20B
SADI N3 C19C N3 C19 N4 C22 N3B C19B
SADI C19C C20C C19 C20 C22 C24 C19B C20B
SADI N3 C21C N3 C20 N3 C20C N3 C21 N4 C24 N4 C23 N3B C20B N3B C21B
SADI C21 C20 C23 C24 C20C C21C
SADI O2B C4B O2B C5B O1 C2 O1 C3 O3B C8B O3B C9B O2 C4 O2 C5 O4B C10B O4B =
 C11B O3 C8 O3 C9 O1B C2B O1B C3B O4 C10 O4 C11 O5 C14 O5 C15 O6 C16 O6 C17 =
 O5B C15B O5B C14B O6B C16B O6B C17B
SADI N1 C12 N1 C13 N1 C1 N2B C6B N2B C7B N2B C18B N2 C7 N2 C18 N2 C6 N1B =
 C1B N1B C13B N1B C12B
SADI C12 C11 C9 C10 C2B C1B C14B C13B C16B C15B C18B C17B C14 C13 C16 C15 =
 C8B C7B C4 C3 C10B C9B C6 C5 C3B C4B C6B C5B C2 C1 C18 C17 C8 C7 C12B C11B
SADI U1 N2 U1B N1B U1 N1 U1B N2B
SADI U1 O3 U1B O4B U1 O2 U1B O3B U1 O1 U1B O2B U1 O4 U1B O1B U1 O5 U1B O6B =
 U1B O5B U1 O6
SADI C4 C5 C2 C3 C10 C11 C8 C9 C17B C16B C15B C14B C14 C15 C16 C17 C5B C4B =
 C3B C2B C11B C10B C9B C8B
SADI C1 C12 C6B C7B C12B C1B C7 C6
SADI C23B C25 C23 C24 C21 C20 C20C C21C
SADI N4B C25 N4B C23B N4 C23 N4 C24 N3 C21 N3 C20C N3 C20 N3 C21C
SADI C22B C25 C22 C24 C19C C20C C19 C20
SIMU 0.01 0.02 2 U1 > N3 C1 > C24 U1B > N3B C1B > C22B C19C H19C C20C C21C
EADP N3 N3C
EADP O7 O7C
SIMU 0.001 0.002 2 N4B C22B > C25
EXYZ N3 N3C
EXYZ O7 O7C
SUMP 0.885 0.001 1 3 1 4

L.S. 10
PLAN  40
SIZE 0.235 0.385 0.626
TEMP -173.15
CONF
BOND
LIST 6
MORE -1
BOND $H
fmap 2
acta
REM <olex2.extras>
REM <HklSrc "%.\\MB_NK_aza222_UI3.hkl">
REM </olex2.extras>

WGHT    0.000000   29.322300
FVAR       0.11277   0.88529   0.35750   0.52777   0.89365   0.55221   0.77066
PART 1
U1    6    0.763770    0.477168    0.420619    21.00000    0.01031    0.02255 =
         0.00759   -0.00142    0.00296   -0.00172
O1    5    0.818940    0.604710    0.321411    21.00000    0.01544    0.02626 =
         0.01156    0.00035    0.00571    0.00165
O2    5    0.719500    0.719667    0.375459    21.00000    0.01881    0.03152 =
         0.01322   -0.00061    0.00746    0.00323
O3    5    0.672339    0.321063    0.459837    21.00000    0.01693    0.02938 =
         0.01452   -0.00368    0.00847   -0.00451
O4    5    0.740005    0.247175    0.356673    21.00000    0.01660    0.02391 =
         0.01484   -0.00256    0.00752   -0.00286
O5    5    0.866964    0.332120    0.515600    21.00000    0.01510    0.03190 =
         0.00852    0.00253    0.00316   -0.00250
O6    5    0.775763    0.482590    0.568534    21.00000    0.01412    0.03142 =
         0.01078   -0.00120    0.00530   -0.00221
O7    5    0.662824    0.487076    0.309743    31.00000    0.01620    0.02938 =
         0.01894    0.00068   -0.00270    0.00336
O8    5    0.869252    0.610557    0.486898    21.00000    0.01595    0.02706 =
         0.01379   -0.00107    0.00370   -0.00210
N1    4    0.868881    0.358877    0.360658    21.00000    0.01525    0.02633 =
         0.01191    0.00098    0.00532    0.00216
N2    4    0.654612    0.594092    0.476493    21.00000    0.01521    0.02628 =
         0.01242   -0.00349    0.00538   -0.00291
N3    4    0.576662    0.486415    0.197566    31.00000    0.01312    0.01804 =
         0.01453   -0.00265    0.00060   -0.00048
N4    4    0.893826    0.815281    0.531866    21.00000    0.01331    0.02440 =
         0.01070    0.00107    0.00317   -0.00175
C1    1    0.919245    0.457132    0.344405    21.00000    0.01749    0.02388 =
         0.01457    0.00158    0.00534   -0.00186
AFIX  23
H1A   2    0.954943    0.414871    0.320660    21.00000   -1.20000
H1B   2    0.946936    0.496744    0.392701    21.00000   -1.20000
AFIX   0
C2    1    0.879288    0.561464    0.292352    21.00000    0.01852    0.02711 =
         0.01296    0.00172    0.00865    0.00008
AFIX  23
H2A   2    0.912814    0.634421    0.290722    21.00000   -1.20000
H2B   2    0.860774    0.527154    0.240224    21.00000   -1.20000
AFIX   0
C3    1    0.776807    0.703610    0.273792    21.00000    0.01669    0.02446 =
         0.01241    0.00125    0.00424   -0.00153
AFIX  23
H3A   2    0.735089    0.664400    0.236074    21.00000   -1.20000
H3B   2    0.807872    0.750421    0.246219    21.00000   -1.20000
AFIX   0
C4    1    0.749479    0.794268    0.323996    21.00000    0.01666    0.02810 =
         0.01378    0.00332    0.00486   -0.00444
AFIX  23
H4A   2    0.790204    0.848921    0.352843    21.00000   -1.20000
H4B   2    0.711265    0.851425    0.293027    21.00000   -1.20000
AFIX   0
C5    1    0.666431    0.792411    0.403104    21.00000    0.02274    0.02851 =
         0.01861   -0.00184    0.00920    0.00336
AFIX  23
H5A   2    0.638721    0.851306    0.363144    21.00000   -1.20000
H5B   2    0.691209    0.844661    0.447835    21.00000   -1.20000
AFIX   0
C6    1    0.615772    0.695995    0.424471    21.00000    0.02149    0.02815 =
         0.01927   -0.00410    0.00761    0.00082
AFIX  23
H6B   2    0.581943    0.742034    0.449051    21.00000   -1.20000
H6A   2    0.585881    0.654778    0.377710    21.00000   -1.20000
AFIX   0
C7    1    0.598595    0.497640    0.486059    21.00000    0.01198    0.02976 =
         0.01393   -0.00210    0.00761   -0.00585
AFIX  23
H7A   2    0.560082    0.491788    0.437731    21.00000   -1.20000
H7B   2    0.575150    0.530009    0.525318    21.00000   -1.20000
AFIX   0
C8    1    0.627616    0.364681    0.508090    21.00000    0.01587    0.03131 =
         0.01350   -0.00081    0.00779   -0.00500
AFIX  23
H8A   2    0.657057    0.365244    0.561533    21.00000   -1.20000
H8B   2    0.586151    0.304182    0.504147    21.00000   -1.20000
AFIX   0
C9    1    0.640440    0.216501    0.410722    21.00000    0.01996    0.02263 =
         0.01680    0.00022    0.00642   -0.00380
AFIX  23
H9A   2    0.603070    0.249898    0.366296    21.00000   -1.20000
H9B   2    0.616441    0.154724    0.438235    21.00000   -1.20000
AFIX   0
C10   1    0.700094    0.151338    0.385518    21.00000    0.02427    0.02086 =
         0.02112    0.00185    0.00893    0.00002
AFIX  23
H10A  2    0.733001    0.105583    0.428752    21.00000   -1.20000
H10B  2    0.679272    0.087188    0.345490    21.00000   -1.20000
AFIX   0
C11   1    0.776698    0.195595    0.303227    21.00000    0.01943    0.02480 =
         0.01250   -0.00503    0.00656   -0.00250
AFIX  23
H11A  2    0.740532    0.173002    0.255228    21.00000   -1.20000
H11B  2    0.804058    0.116442    0.323957    21.00000   -1.20000
AFIX   0
C12   1    0.828469    0.296671    0.288898    21.00000    0.01861    0.02537 =
         0.01213   -0.00184    0.00488    0.00124
AFIX  23
H12A  2    0.863848    0.256432    0.263934    21.00000   -1.20000
H12B  2    0.800578    0.363131    0.254157    21.00000   -1.20000
AFIX   0
C13   1    0.912436    0.261001    0.412687    21.00000    0.01617    0.02918 =
         0.01475    0.00279    0.00362    0.00432
AFIX  23
H13A  2    0.957310    0.240573    0.396247    21.00000   -1.20000
H13B  2    0.883389    0.180582    0.409678    21.00000   -1.20000
AFIX   0
C14   1    0.933643    0.307552    0.493368    21.00000    0.01278    0.03382 =
         0.01213    0.00413    0.00423   -0.00026
AFIX  23
H14B  2    0.963204    0.241097    0.526735    21.00000   -1.20000
H14A  2    0.963123    0.387630    0.497416    21.00000   -1.20000
AFIX   0
C15   1    0.883901    0.357185    0.596158    21.00000    0.01809    0.03430 =
         0.00779    0.00270   -0.00131    0.00058
AFIX  23
H15A  2    0.916301    0.433611    0.608848    21.00000   -1.20000
H15B  2    0.909432    0.281954    0.624691    21.00000   -1.20000
AFIX   0
C16   1    0.813869    0.381138    0.616724    21.00000    0.01803    0.03311 =
         0.01150    0.00209    0.00142   -0.00306
AFIX  23
H16A  2    0.783752    0.301535    0.609356    21.00000   -1.20000
H16B  2    0.823619    0.407243    0.670680    21.00000   -1.20000
AFIX   0
C17   1    0.734334    0.562100    0.606427    21.00000    0.01563    0.03671 =
         0.01201   -0.00554    0.00738   -0.00595
AFIX  23
H17A  2    0.767498    0.608598    0.649157    21.00000   -1.20000
H17B  2    0.700314    0.508443    0.626855    21.00000   -1.20000
AFIX   0
C18   1    0.692272    0.656285    0.549506    21.00000    0.01736    0.03356 =
         0.01796   -0.00826    0.00679   -0.00225
AFIX  23
H18B  2    0.655330    0.699888    0.570936    21.00000   -1.20000
H18A  2    0.726286    0.723167    0.539755    21.00000   -1.20000
AFIX   0
C19   1    0.623883    0.430635    0.252124    41.00000    0.01566    0.01981 =
         0.01595   -0.00388    0.00250    0.00156
AFIX  43
H19   2    0.629790    0.339835    0.248617    41.00000   -1.20000
AFIX   0
C20   1    0.531333    0.415688    0.133441    41.00000    0.02165    0.02201 =
         0.01820   -0.00155   -0.00285   -0.00183
AFIX 137
H20A  2    0.548430    0.433126    0.087911    41.00000   -1.50000
H20B  2    0.480211    0.443512    0.124837    41.00000   -1.50000
H20C  2    0.534858    0.322836    0.144428    41.00000   -1.50000
AFIX   0
C21   1    0.567428    0.628445    0.194961    41.00000    0.02022    0.02658 =
         0.02227   -0.00330    0.00124    0.00317
AFIX 137
H21A  2    0.520443    0.650814    0.205348    41.00000   -1.50000
H21B  2    0.568259    0.660212    0.144490    41.00000   -1.50000
H21C  2    0.607463    0.668421    0.233320    41.00000   -1.50000
AFIX   0
C22   1    0.884045    0.727758    0.478461    21.00000    0.00993    0.03294 =
         0.01194    0.00399    0.00574   -0.00279
AFIX  43
H22   2    0.888377    0.754225    0.429841    21.00000   -1.20000
AFIX   0
C23   1    0.889310    0.785235    0.609132    21.00000    0.01903    0.03406 =
         0.00690   -0.00427    0.00548   -0.00133
AFIX 137
H23A  2    0.928314    0.831061    0.645735    21.00000   -1.50000
H23B  2    0.895081    0.691907    0.617842    21.00000   -1.50000
H23C  2    0.841511    0.812631    0.615522    21.00000   -1.50000
AFIX   0
C24   1    0.905479    0.950436    0.516100    21.00000    0.02340    0.02521 =
         0.02079    0.00222    0.00683   -0.00566
AFIX 137
H24A  2    0.911206    0.958741    0.464314    21.00000   -1.50000
H24B  2    0.949850    0.981984    0.552299    21.00000   -1.50000
H24C  2    0.863227    1.001595    0.521071    21.00000   -1.50000
AFIX   0

I1    3    1.056912    1.063493    0.700659    51.00000    0.01815    0.02962 =
         0.01431   -0.00222    0.00594   -0.00430
I2    3    0.430685    0.450188    0.300282    61.00000    0.01691    0.07266 =
         0.01364   -0.00562    0.00522   -0.01496
I3    3    0.719756    0.472718    0.093304    71.00000    0.02012    0.02437 =
         0.01193   -0.00225    0.00461   -0.00145
PART 2
U1B   6    0.764343    0.513377    0.419212   -21.00000    0.00513    0.01264 =
         0.00907   -0.00095    0.00389    0.00106
O1B   5    0.720393    0.274430    0.373398   -21.00000    0.01936    0.02124 =
         0.01528   -0.00225    0.00786   -0.00218
O2B   5    0.819362    0.381046    0.321891   -21.00000    0.01785    0.02400 =
         0.01308   -0.00131    0.00450   -0.00154
O3B   5    0.739762    0.744875    0.355958   -21.00000    0.01816    0.02587 =
         0.01369   -0.00001    0.00591    0.00085
O4B   5    0.674229    0.675863    0.462130   -21.00000    0.01945    0.03056 =
         0.01653   -0.00420    0.00795    0.00122
O5B   5    0.777825    0.505917    0.568058   -21.00000    0.01560    0.03226 =
         0.01179   -0.00107    0.00430   -0.00403
O6B   5    0.866669    0.655272    0.511610   -21.00000    0.01245    0.02918 =
         0.01242   -0.00089    0.00494   -0.00107
O7B   5    0.659734    0.452480    0.312837   -21.00000    0.01616    0.02181 =
         0.01593   -0.00444   -0.00025    0.00119
O8B   5    0.870835    0.378524    0.484385   -21.00000    0.01291    0.03174 =
         0.00963    0.00375    0.00156   -0.00088
N1B   4    0.653666    0.401440    0.474384   -21.00000    0.01541    0.03008 =
         0.01309   -0.00205    0.00590   -0.00365
N2B   4    0.869381    0.632895    0.358438   -21.00000    0.01439    0.02514 =
         0.01259    0.00222    0.00765   -0.00056
N3B   4    0.577606    0.447154    0.196893   -21.00000    0.01528    0.02128 =
         0.01539   -0.00308    0.00261    0.00203
N4B   4    0.894134    0.177649    0.529706   -21.00000    0.01247    0.03124 =
         0.01109    0.00287    0.00532    0.00136
C1B   1    0.615968    0.301142    0.419854   -21.00000    0.01608    0.02790 =
         0.01461   -0.00093    0.00936   -0.00466
AFIX  23
H1BA  2    0.589344    0.343822    0.372126   -21.00000   -1.20000
H1BB  2    0.579326    0.256622    0.441300   -21.00000   -1.20000
AFIX   0
C2B   1    0.667238    0.202854    0.402056   -21.00000    0.01721    0.02247 =
         0.01500   -0.00125    0.00911   -0.00426
AFIX  23
H2BA  2    0.691809    0.154085    0.448319   -21.00000   -1.20000
H2BB  2    0.640324    0.141078    0.363374   -21.00000   -1.20000
AFIX   0
C3B   1    0.749180    0.193709    0.323065   -21.00000    0.02023    0.02387 =
         0.01577   -0.00111    0.00567   -0.00066
AFIX  23
H3BA  2    0.709990    0.138372    0.292072   -21.00000   -1.20000
H3BB  2    0.788756    0.137449    0.352554   -21.00000   -1.20000
AFIX   0
C4B   1    0.778193    0.282569    0.273613   -21.00000    0.01877    0.02414 =
         0.01303   -0.00223    0.00603   -0.00145
AFIX  23
H4BA  2    0.810149    0.234897    0.247448   -21.00000   -1.20000
H4BB  2    0.737380    0.321783    0.234768   -21.00000   -1.20000
AFIX   0
C5B   1    0.877084    0.430562    0.291197   -21.00000    0.01598    0.02435 =
         0.01289    0.00029    0.00711   -0.00003
AFIX  23
H5BA  2    0.855698    0.466634    0.239980   -21.00000   -1.20000
H5BB  2    0.910487    0.359197    0.286150   -21.00000   -1.20000
AFIX   0
C6B   1    0.919331    0.532960    0.341089   -21.00000    0.01602    0.02530 =
         0.01410    0.00127    0.00612   -0.00009
AFIX  23
H6BA  2    0.948103    0.493622    0.389002   -21.00000   -1.20000
H6BB  2    0.954060    0.573912    0.315561   -21.00000   -1.20000
AFIX   0
C7B   1    0.830320    0.695025    0.285984   -21.00000    0.01660    0.02528 =
         0.01296    0.00194    0.00644    0.00032
AFIX  23
H7BB  2    0.804391    0.628595    0.249868   -21.00000   -1.20000
H7BA  2    0.865965    0.739226    0.262991   -21.00000   -1.20000
AFIX   0
C8B   1    0.776449    0.790832    0.301221   -21.00000    0.01750    0.02600 =
         0.01377    0.00178    0.00431    0.00042
AFIX  23
H8BA  2    0.802418    0.872235    0.319922   -21.00000   -1.20000
H8BB  2    0.739575    0.810199    0.253142   -21.00000   -1.20000
AFIX   0
C9B   1    0.705490    0.846430    0.387779   -21.00000    0.01793    0.02842 =
         0.01570   -0.00078    0.00648    0.00222
AFIX  23
H9BA  2    0.685348    0.912894    0.348954   -21.00000   -1.20000
H9BB  2    0.741209    0.888052    0.430621   -21.00000   -1.20000
AFIX   0
C10B  1    0.645201    0.783425    0.414806   -21.00000    0.01905    0.02879 =
         0.01586   -0.00311    0.00816    0.00339
AFIX  23
H10C  2    0.623539    0.846486    0.443744   -21.00000   -1.20000
H10D  2    0.606143    0.753719    0.370728   -21.00000   -1.20000
AFIX   0
C11B  1    0.627676    0.634728    0.508694   -21.00000    0.01666    0.02904 =
         0.01574   -0.00257    0.00742   -0.00194
AFIX  23
H11C  2    0.586867    0.696263    0.505821   -21.00000   -1.20000
H11D  2    0.655555    0.624828    0.562358   -21.00000   -1.20000
AFIX   0
C12B  1    0.600255    0.507379    0.474210   -21.00000    0.01498    0.02946 =
         0.01403   -0.00188    0.00737   -0.00315
AFIX  23
H12D  2    0.564020    0.475038    0.500703   -21.00000   -1.20000
H12C  2    0.573435    0.523384    0.420749   -21.00000   -1.20000
AFIX   0
C13B  1    0.691964    0.337147    0.546464   -21.00000    0.01719    0.03174 =
         0.01379   -0.00207    0.00553   -0.00503
AFIX  23
H13C  2    0.727342    0.273412    0.536091   -21.00000   -1.20000
H13D  2    0.655694    0.289813    0.567092   -21.00000   -1.20000
AFIX   0
C14B  1    0.731758    0.431919    0.604227   -21.00000    0.01580    0.03203 =
         0.01224   -0.00097    0.00439   -0.00457
AFIX  23
H14C  2    0.696592    0.489107    0.620615   -21.00000   -1.20000
H14D  2    0.761737    0.386297    0.649318   -21.00000   -1.20000
AFIX   0
C15B  1    0.811139    0.613251    0.614463   -21.00000    0.01592    0.03214 =
         0.01173   -0.00397    0.00333   -0.00360
AFIX  23
H15C  2    0.821622    0.590321    0.668955   -21.00000   -1.20000
H15D  2    0.778128    0.689199    0.605055   -21.00000   -1.20000
AFIX   0
C16B  1    0.880559    0.642431    0.592763   -21.00000    0.01542    0.02782 =
         0.01209   -0.00188    0.00266   -0.00267
AFIX  23
H16C  2    0.901967    0.723699    0.617499   -21.00000   -1.20000
H16D  2    0.916331    0.571993    0.610595   -21.00000   -1.20000
AFIX   0
C17B  1    0.932882    0.677251    0.488764   -21.00000    0.01293    0.02826 =
         0.01264   -0.00074    0.00493   -0.00018
AFIX  23
H17C  2    0.959898    0.595068    0.489308   -21.00000   -1.20000
H17D  2    0.964824    0.738612    0.523968   -21.00000   -1.20000
AFIX   0
C18B  1    0.911848    0.732017    0.410273   -21.00000    0.01253    0.02761 =
         0.01108    0.00162    0.00545   -0.00134
AFIX  23
H18D  2    0.881770    0.810755    0.409179   -21.00000   -1.20000
H18C  2    0.956343    0.755752    0.393965   -21.00000   -1.20000
AFIX   0
C19B  1    0.615965    0.505432    0.256857   -21.00000    0.01688    0.02277 =
         0.01771   -0.00217    0.00285    0.00081
AFIX  43
H19B  2    0.610656    0.596583    0.258890   -21.00000   -1.20000
AFIX   0
C20B  1    0.525391    0.515631    0.136472   -21.00000    0.01554    0.02306 =
         0.01593   -0.00173    0.00179    0.00237
AFIX 137
H20D  2    0.530526    0.485676    0.087035   -21.00000   -1.50000
H20E  2    0.535170    0.608691    0.141339   -21.00000   -1.50000
H20F  2    0.475418    0.498506    0.140471   -21.00000   -1.50000
AFIX   0
C21B  1    0.576669    0.307740    0.184936   -21.00000    0.01929    0.01788 =
         0.01647   -0.00285    0.00213    0.00090
AFIX 137
H21D  2    0.535406    0.269694    0.200882   -21.00000   -1.50000
H21E  2    0.622675    0.270216    0.214916   -21.00000   -1.50000
H21F  2    0.571296    0.289605    0.130974   -21.00000   -1.50000
AFIX   0
C22B  1    0.883304    0.263637    0.480036   -21.00000    0.01248    0.03123 =
         0.01106    0.00292    0.00525    0.00134
AFIX  43
H22B  2    0.885066    0.234906    0.430986   -21.00000   -1.20000
AFIX   0
C23B  1    0.891606    0.213515    0.606603   -21.00000    0.01244    0.03127 =
         0.01101    0.00285    0.00548    0.00134
AFIX 137
H23D  2    0.907398    0.140017    0.640813   -21.00000   -1.50000
H23E  2    0.841370    0.237536    0.606666   -21.00000   -1.50000
H23F  2    0.924356    0.287049    0.623904   -21.00000   -1.50000
AFIX   0
C25   1    0.906765    0.040545    0.516940   -21.00000    0.01239    0.03130 =
         0.01117    0.00257    0.00549    0.00153
AFIX 137
H25A  2    0.947931    0.008934    0.557361   -21.00000   -1.50000
H25B  2    0.918216    0.030188    0.467717   -21.00000   -1.50000
H25C  2    0.862589   -0.009102    0.517213   -21.00000   -1.50000
AFIX   0

I1B   3    1.058175    0.941705    0.701422   -51.00000    0.02136    0.01690 =
         0.01673   -0.00004    0.00923    0.00321
I2B   3    0.427435    0.523626    0.299590   -61.00000    0.01481    0.01454 =
         0.01485   -0.00048    0.00507   -0.00293
I3B   3    0.719340    0.505176    0.092086   -71.00000    0.03056    0.08575 =
         0.02585    0.01559    0.01540    0.01087
PART 3
O7C   5    0.662824    0.487076    0.309743    41.00000    0.01620    0.02938 =
         0.01894    0.00068   -0.00270    0.00336
N3C   4    0.576662    0.486415    0.197566    41.00000    0.01312    0.01804 =
         0.01453   -0.00265    0.00060   -0.00048
C19C  1    0.619739    0.540808    0.257464    31.00000    0.01730    0.02379 =
         0.01838   -0.00610    0.00237    0.00259
AFIX  43
H19C  2    0.617066    0.632287    0.260440    31.00000   -1.20000
AFIX   0
C20C  1    0.530819    0.553530    0.136509    31.00000    0.01392    0.02427 =
         0.01282    0.00017   -0.00320    0.00533
AFIX 137
H20G  2    0.549504    0.543793    0.091292    31.00000   -1.50000
H20H  2    0.529946    0.645366    0.149446    31.00000   -1.50000
H20I  2    0.481048    0.518219    0.126221    31.00000   -1.50000
AFIX   0
C21C  1    0.573127    0.339424    0.195567    31.00000    0.02420    0.02120 =
         0.02042   -0.00113   -0.00370    0.00084
AFIX 137
H21G  2    0.610776    0.304265    0.238293    31.00000   -1.50000
H21H  2    0.581702    0.308302    0.147735    31.00000   -1.50000
H21I  2    0.524627    0.311069    0.199384    31.00000   -1.50000
AFIX   0
HKLF 4


REM  mb_nk_aza222_ui3_b.res in P2(1)/c
REM wR2 = 0.0900, GooF = S = 1.202, Restrained GooF = 1.099 for all data
REM R1 = 0.0367 for 6465 Fo > 4sig(Fo) and 0.0436 for all 7296 data
REM 764 parameters refined using 1818 restraints

END

WGHT      0.0000     29.3370

REM Highest difference peak  0.959,  deepest hole -1.776,  1-sigma level  0.153
Q1    1   0.9543  0.9559  0.6507  11.00000  0.05    0.96
Q2    1   0.7408  0.5987  0.4376  11.00000  0.05    0.80
Q3    1   0.6701  0.5350  0.3472  11.00000  0.05    0.79
Q4    1   0.3810  0.4832  0.3340  11.00000  0.05    0.79
Q5    1   0.6783  0.0799  0.2532  11.00000  0.05    0.79
Q6    1   0.5648  0.4766  0.3476  11.00000  0.05    0.78
Q7    1   0.7554  0.4003  0.0605  11.00000  0.05    0.77
Q8    1   0.6271  0.8907  0.5260  11.00000  0.05    0.74
Q9    1   1.0931  0.9228  0.6721  11.00000  0.05    0.73
Q10   1   0.8113  0.5406  0.3932  11.00000  0.05    0.73
Q11   1   0.6703  0.4647  0.0950  11.00000  0.05    0.67
Q12   1   1.0157  0.9509  0.7147  11.00000  0.05    0.65
Q13   1   0.8068  0.1125  0.2534  11.00000  0.05    0.64
Q14   1   0.8505  0.9654  0.6367  11.00000  0.05    0.63
Q15   1   0.5818  0.4830  0.0227  11.00000  0.05    0.62
Q16   1   1.0595  0.8684  0.6981  11.00000  0.05    0.61
Q17   1   0.5598  0.5760  0.3421  11.00000  0.05    0.61
Q18   1   0.6399  0.4749  0.3873  11.00000  0.05    0.60
Q19   1   0.4182  0.3857  0.3123  11.00000  0.05    0.59
Q20   1   0.7157  0.1192  0.2546  11.00000  0.05    0.59
Q21   1   0.4209  0.6410  0.2817  11.00000  0.05    0.58
Q22   1   0.9201  0.6024  0.4473  11.00000  0.05    0.58
Q23   1   0.7273  0.3751  0.4400  11.00000  0.05    0.55
Q24   1   0.8665  0.5072  0.4618  11.00000  0.05    0.55
Q25   1   0.9978  0.5330  0.5210  11.00000  0.05    0.55
Q26   1   0.4922  0.4887  0.3595  11.00000  0.05    0.54
Q27   1   0.6264  0.0451  0.5119  11.00000  0.05    0.54
Q28   1   1.0790  1.1741  0.6802  11.00000  0.05    0.54
Q29   1   0.6866  0.5774  0.1171  11.00000  0.05    0.53
Q30   1   0.7785  0.5391  0.0610  11.00000  0.05    0.53
Q31   1   1.1103  1.1044  0.6641  11.00000  0.05    0.52
Q32   1   0.7909  0.3644  0.3992  11.00000  0.05    0.52
Q33   1   0.5804  0.5125  0.0738  11.00000  0.05    0.51
Q34   1   0.9523  0.1251  0.6359  11.00000  0.05    0.51
Q35   1   0.7422  0.8419  0.5665  11.00000  0.05    0.51
Q36   1   0.4624  0.3341  0.2838  11.00000  0.05    0.51
Q37   1   1.0210  0.8571  0.7257  11.00000  0.05    0.50
Q38   1   0.4855  0.5585  0.2987  11.00000  0.05    0.50
Q39   1   0.8983  0.6559  0.4607  11.00000  0.05    0.50
Q40   1   0.7103  0.4528  0.4603  11.00000  0.05    0.49
;
_shelx_res_checksum              8777
_olex2_exptl_crystal_mounting_method 
'MicroMount (MiTeGen) with paratone oil (Parabar 10312, Hampton Research)'
_olex2_submission_special_instructions 'No special instructions were received'
